# Supplementary material for: 4-(5-Chloro­thio­phen-2-yl)-1,2,3-selenadiazole
Source: Acta Crystallogr Sect E Struct Rep Online. 2012 Dec 12;69(Pt 1):o65. doi: 10.1107/S1600536812049549 (PMC3588267; doi:10.1107/S1600536812049549)
Supplement: Supplementary file 2 [file e-69-00o65-Isup2.hkl]

#
# h,k,l, Fc-squared, Fo-squared, sigma(Fo-squared) and status flag
#
data_I
_shelx_title ' ctsdsugu_0m in P 21/c'
_shelx_refln_list_code          4
_shelx_F_calc_maximum      285.89
_exptl_crystal_F_000       480.00
_reflns_d_resolution_high  0.7492
 
loop_
 _symmetry_equiv_pos_as_xyz
 'x, y, z'
 '-x, y+1/2, -z+1/2'
 '-x, -y, -z'
 'x, -y-1/2, z-1/2'
 
_cell_length_a     6.0412
_cell_length_b    19.5870
_cell_length_c     7.2010
_cell_angle_alpha  90.000
_cell_angle_beta  110.257
_cell_angle_gamma  90.000
 
_shelx_F_squared_multiplier     1.000
 
loop_
 _refln_index_h
 _refln_index_k
 _refln_index_l
 _refln_F_squared_calc
 _refln_F_squared_meas
 _refln_F_squared_sigma
 _refln_observed_status
   1   0   0      244.76      267.81     18.81 o
   2   0   0    10442.47    10542.26    707.59 o
   3   0   0     1666.36     1599.56     64.42 o
   4   0   0      168.23      184.56      9.61 o
   5   0   0     1401.85     1423.25     99.42 o
   6   0   0     1032.21     1120.51     80.61 o
   7   0   0       19.75       13.44     12.54 o
   1   1   0     1182.85     1253.17     38.89 o
   2   1   0     3053.65     3246.27     89.42 o
   3   1   0      481.74      485.80     16.37 o
   4   1   0     5281.27     5531.94    161.89 o
   5   1   0      130.45      113.03     10.44 o
   6   1   0     1014.52     1030.39     52.57 o
   7   1   0       20.14       17.08      9.17 o
   0   2   0     1408.47      842.88     39.84 o
   1   2   0       71.38       74.52      2.64 o
   2   2   0     7121.80     7441.71    176.23 o
   3   2   0      199.93      215.94      5.91 o
   4   2   0      299.69      296.47     12.24 o
   5   2   0      226.16      228.00     15.20 o
   6   2   0        3.37        5.05      8.06 o
   7   2   0       82.52       69.15     10.77 o
   1   3   0       48.78       49.87      2.05 o
   2   3   0     8690.43     8880.70    178.93 o
   3   3   0        0.98       -0.57      1.42 o
   4   3   0     2183.14     2210.91     78.95 o
   5   3   0      950.96      977.75     49.40 o
   6   3   0      233.77      230.25     16.47 o
   7   3   0       65.82       73.07     11.40 o
   0   4   0     1383.78     1310.54     49.73 o
   1   4   0      673.02      671.58     16.92 o
   2   4   0     1819.06     1905.29     41.71 o
   3   4   0      865.14      839.65     22.13 o
   4   4   0      194.97      197.78      6.77 o
   5   4   0      707.21      714.13     37.05 o
   6   4   0       16.30       19.99      7.90 o
   7   4   0        7.34       20.77      9.80 o
   1   5   0     6610.34     6416.58    163.96 o
   2   5   0      563.69      565.78     13.59 o
   3   5   0     1148.05     1093.34     27.01 o
   4   5   0      791.61      759.37     24.30 o
   5   5   0      568.11      595.38     31.35 o
   6   5   0        3.53        9.85      7.60 o
   7   5   0       92.90       94.08     12.34 o
   0   6   0       68.93       74.88      6.63 o
   1   6   0        4.35        6.32      0.98 o
   2   6   0     1382.71     1420.37     33.09 o
   3   6   0      759.79      688.45     14.51 o
   4   6   0      179.10      170.77      6.87 o
   5   6   0      936.59      890.16     45.59 o
   6   6   0        4.96        6.66      7.75 o
   7   6   0      487.20      497.78     29.75 o
   1   7   0    14430.11    15291.37    394.80 o
   2   7   0     5051.19     5138.24    117.80 o
   3   7   0     2340.40     2344.63     54.12 o
   4   7   0     1842.98     1779.60     59.84 o
   5   7   0        4.22        4.27      4.07 o
   6   7   0      291.68      260.31     17.70 o
   7   7   0      289.54      309.46     21.84 o
   0   8   0     6613.63     7705.03    287.43 o
   1   8   0     3984.11     4546.80    109.17 o
   2   8   0     4083.43     4087.82    113.39 o
   3   8   0     7357.16     7533.91    186.22 o
   4   8   0      217.80      213.38      9.91 o
   5   8   0     1595.88     1543.78     60.38 o
   6   8   0      109.72      126.12     12.67 o
   7   8   0       41.68       45.39     11.19 o
   1   9   0     3657.94     4040.59    114.25 o
   2   9   0        9.81       15.43      2.10 o
   3   9   0      737.70      702.00     19.31 o
   4   9   0       43.64       48.90      4.95 o
   5   9   0       34.59       39.48      5.33 o
   6   9   0      791.12      752.86     40.18 o
   7   9   0       49.36       60.48     12.09 o
   0  10   0     1150.25     1285.77     42.55 o
   1  10   0      258.15      273.61     13.75 o
   2  10   0     1186.86     1256.94     33.58 o
   3  10   0     1540.86     1484.73     36.85 o
   4  10   0       42.01       41.86      5.14 o
   5  10   0      518.33      522.71     22.65 o
   6  10   0       71.44       70.92     10.75 o
   1  11   0      453.19      399.20     28.99 o
   2  11   0       71.92       79.51      3.86 o
   3  11   0       14.43       16.52      5.04 o
   4  11   0      716.27      726.16     26.59 o
   5  11   0      201.07      204.09     11.75 o
   6  11   0        2.27       -1.81      5.37 o
   0  12   0       92.70       90.08      5.58 o
   1  12   0      725.60      591.20     37.80 o
   2  12   0      755.09      774.14     26.77 o
   3  12   0      966.33      976.24     31.59 o
   4  12   0      317.55      335.70     14.65 o
   5  12   0      150.25      141.25     10.28 o
   6  12   0      181.54      189.81     15.68 o
   1  13   0      970.87     1177.64     47.77 o
   2  13   0      132.82      130.14      6.71 o
   3  13   0      237.93      271.04     11.28 o
   4  13   0      208.20      192.81     14.02 o
   5  13   0        3.12        5.26      6.39 o
   6  13   0      151.33      144.12     12.34 o
   0  14   0      809.59      952.79     37.94 o
   1  14   0        8.94       30.04      5.76 o
   2  14   0      455.07      466.98     16.94 o
   3  14   0     1118.66     1193.52     48.24 o
   4  14   0      108.47      125.06     10.28 o
   5  14   0      563.70      603.56     26.94 o
   6  14   0        1.90        6.34      7.52 o
   1  15   0     8722.70     9320.50    363.68 o
   2  15   0      564.45      592.22     33.75 o
   3  15   0      506.55      555.12     22.40 o
   4  15   0     1256.01     1308.56     52.51 o
   5  15   0       88.32       94.74     10.12 o
   6  15   0       54.28       60.29     10.07 o
   0  16   0     1510.34     1755.34     83.89 o
   1  16   0      610.54      669.79     38.53 o
   2  16   0      118.64      154.26     11.57 o
   3  16   0      824.29      893.51     33.86 o
   4  16   0      155.93      167.13     12.73 o
   5  16   0      622.82      679.24     30.60 o
   1  17   0      557.42      652.77     24.72 o
   2  17   0      101.47      126.71     12.36 o
   3  17   0      614.28      590.15     46.68 o
   4  17   0       62.71       63.61     11.35 o
   5  17   0       40.90       30.21      9.34 o
   0  18   0       86.08      103.10     17.02 o
   1  18   0      333.63      364.82     18.32 o
   2  18   0       95.97      108.45      9.83 o
   3  18   0      652.15      584.41     26.86 o
   4  18   0      140.05      147.24     15.20 o
   5  18   0      205.90      223.15     16.01 o
   1  19   0       79.12       81.32      8.47 o
   2  19   0       54.93       70.03     13.57 o
   3  19   0       96.07       85.42      9.64 o
   4  19   0      117.67      117.71     13.61 o
   5  19   0        4.70        6.09     14.19 o
   0  20   0     1117.58     1303.23     96.73 o
   1  20   0      117.74      126.51     10.22 o
   2  20   0      296.80      293.11     17.58 o
   3  20   0       28.16       29.18     17.43 o
   4  20   0        0.09        5.16      8.09 o
   1  21   0       13.78       19.59      8.26 o
   2  21   0       74.69       77.77     10.55 o
   3  21   0       43.82       49.29     19.64 o
   4  21   0      203.48      173.64     14.96 o
   0  22   0     1233.66     1311.29     97.63 o
   1  22   0       22.29       24.28      6.96 o
   2  22   0      760.10      761.52     42.55 o
   3  22   0      181.17      188.35     18.85 o
   4  22   0       54.61       47.99     12.58 o
   1  23   0      278.46      292.50     16.06 o
   2  23   0      679.64      682.77     66.73 o
   3  23   0       40.16       57.95     24.34 o
   0  24   0      499.20      516.81     47.47 o
   1  24   0        4.98       13.32      5.44 o
   2  24   0      321.94      306.28     34.04 o
   3  24   0       28.76       26.87     14.33 o
   1  25   0       18.63       35.21     12.24 o
   2  25   0      110.86      125.81     21.05 o
   0  26   0      139.97      138.83     24.18 o
  -7   1   1        5.59        9.14      7.90 o
  -6   1   1      184.30      188.13     13.93 o
  -5   1   1      539.36      570.40     29.77 o
  -4   1   1      110.21       92.93      8.53 o
  -3   1   1      826.38      971.20     33.36 o
  -2   1   1     1495.69     1451.13     69.35 o
  -1   1   1    17938.76    19342.31    629.91 o
   0   1   1       57.75       56.19      1.28 o
   1   1   1    14104.85    15578.94    285.61 o
   2   1   1     1198.10     1181.33     24.43 o
   3   1   1      452.62      506.85     11.70 o
   4   1   1      472.23      472.00     18.43 o
   5   1   1      787.72      819.32     42.43 o
   6   1   1      210.51      207.77     16.77 o
   7   1   1       72.46       81.69     12.97 o
  -7   2   1      583.43      576.77     31.98 o
  -6   2   1      167.43      160.93     12.67 o
  -5   2   1     2248.45     2313.15    111.47 o
  -4   2   1     2512.44     2363.15     89.65 o
  -3   2   1       77.76       98.26      3.17 o
  -2   2   1     1307.73     1391.02     34.32 o
  -1   2   1      432.44      470.32     10.66 o
   0   2   1     1677.27     1770.78     31.89 o
   1   2   1    12587.04    13832.91    263.24 o
   2   2   1       75.09       84.03      2.24 o
   3   2   1      261.25      260.89      7.12 o
   4   2   1      153.61      153.17      6.67 o
   5   2   1      630.51      643.60     34.51 o
   6   2   1        3.87        5.37      8.87 o
   7   2   1      108.10      100.40     12.97 o
  -7   3   1       14.83       13.07      8.53 o
  -6   3   1      693.58      708.42     37.05 o
  -5   3   1       48.64       46.68      6.63 o
  -4   3   1     2697.46     2938.44    146.44 o
  -3   3   1     5008.61     4940.11    171.76 o
  -2   3   1      244.56      249.69      7.32 o
  -1   3   1    15170.03    15571.00    396.34 o
   0   3   1      557.02      559.34     11.99 o
   1   3   1     5851.78     6047.33    137.74 o
   2   3   1     1832.02     1800.06     39.41 o
   3   3   1      218.02      218.76      7.60 o
   4   3   1     2348.30     2289.46     71.57 o
   5   3   1      502.85      528.40     29.45 o
   6   3   1      241.68      231.92     17.73 o
   7   3   1      124.82      145.89     15.16 o
  -7   4   1      177.25      161.50     14.53 o
  -6   4   1      355.65      355.73     20.90 o
  -5   4   1     2001.62     2113.13    151.37 o
  -4   4   1        9.19        3.59      3.88 o
  -3   4   1    10005.67    10536.04    286.31 o
  -2   4   1     4139.81     4001.77     91.67 o
  -1   4   1        2.55       10.56      1.17 o
   0   4   1     9518.62     9740.35    237.89 o
   1   4   1     4104.92     3855.70     78.43 o
   2   4   1     2527.64     2454.48     56.86 o
   3   4   1    13674.68    13535.59    346.95 o
   4   4   1      218.08      215.01      8.80 o
   5   4   1     1626.62     1584.41     78.54 o
   6   4   1      746.50      740.04     39.90 o
   7   4   1       21.77       13.26     12.54 o
  -7   5   1       80.39       83.30     10.96 o
  -6   5   1      466.46      476.50     27.32 o
  -5   5   1     1296.99     1303.41     63.96 o
  -4   5   1      438.92      447.28     12.15 o
  -3   5   1     6917.71     7256.92    198.44 o
  -2   5   1      105.09      103.55      3.36 o
  -1   5   1    10235.27    10769.49    399.91 o
   0   5   1      484.44      489.77     12.55 o
   1   5   1     3380.18     3262.41     74.57 o
   2   5   1      563.77      539.63     13.26 o
   3   5   1      140.50      144.64      4.54 o
   4   5   1      242.22      226.96     10.34 o
   5   5   1        1.95        6.18      3.77 o
   6   5   1       51.52       49.60     10.07 o
   7   5   1      159.34      164.60     16.14 o
  -7   6   1      237.57      239.95     17.70 o
  -6   6   1        3.84       -2.43      6.45 o
  -5   6   1     1000.25      942.74     46.85 o
  -4   6   1      214.21      215.73      8.54 o
  -3   6   1     1378.37     1436.94     45.44 o
  -2   6   1     1802.05     1886.43     46.89 o
  -1   6   1       43.66       43.74      2.16 o
   0   6   1      393.52      370.10      9.79 o
   1   6   1     3297.62     3425.18     88.25 o
   2   6   1      517.31      509.88     12.05 o
   3   6   1     3106.88     3171.64     69.65 o
   4   6   1       26.68       24.56      4.32 o
   5   6   1      819.75      777.53     31.90 o
   6   6   1        1.52        1.17      8.16 o
   7   6   1       18.13       11.84     11.35 o
  -7   7   1       39.67       34.48      9.25 o
  -6   7   1       31.98       30.67      7.29 o
  -5   7   1       70.29       60.11      6.63 o
  -4   7   1       51.95       53.39      3.93 o
  -3   7   1      454.17      443.32     16.41 o
  -2   7   1     3013.98     3355.60     93.28 o
  -1   7   1     6061.49     5745.37    294.46 o
   0   7   1      267.21      291.69     11.20 o
   1   7   1     5573.66     5565.77    142.67 o
   2   7   1     1083.09     1148.05     27.21 o
   3   7   1      102.85      101.44      4.91 o
   4   7   1       97.82       99.20      6.68 o
   5   7   1       25.17       21.52      5.50 o
   6   7   1        1.03       -5.08      8.39 o
  -7   8   1      213.61      224.85     17.43 o
  -6   8   1        4.21        8.06      6.63 o
  -5   8   1       25.46       29.92      4.32 o
  -4   8   1      197.41      188.89     10.11 o
  -3   8   1      822.82      869.15     22.15 o
  -2   8   1     2423.35     2503.74     70.24 o
  -1   8   1     2364.00     2409.08    105.37 o
   0   8   1     2057.28     1821.55     92.93 o
   1   8   1      201.72      241.24      6.91 o
   2   8   1     1381.34     1427.37     31.94 o
   3   8   1      339.46      363.19     15.35 o
   4   8   1        2.00       -0.24      4.16 o
   5   8   1        3.22        0.48      4.96 o
   6   8   1       88.80       89.28     11.98 o
  -7   9   1       27.57       29.21      9.44 o
  -6   9   1      493.01      503.54     28.05 o
  -5   9   1       84.35       77.82      6.39 o
  -4   9   1      773.11      726.52     29.88 o
  -3   9   1       40.84       43.03      2.96 o
  -2   9   1     1147.26     1213.53     31.70 o
  -1   9   1      409.57      409.00     15.62 o
   0   9   1      803.29      704.65     31.82 o
   1   9   1      378.29      390.03     10.36 o
   2   9   1     4753.43     5123.49    123.13 o
   3   9   1        5.72        4.93      2.85 o
   4   9   1     1278.38     1311.05     64.70 o
   5   9   1       52.31       56.34      6.56 o
   6   9   1      171.14      167.10     15.23 o
  -7  10   1      267.50      278.30     20.00 o
  -6  10   1       43.28       47.45      8.27 o
  -5  10   1      168.61      164.32      9.45 o
  -4  10   1     2505.38     2362.51    113.45 o
  -3  10   1        9.31       13.18      4.59 o
  -2  10   1     6952.98     7018.91    179.16 o
  -1  10   1      984.13      917.93     36.20 o
   0  10   1     6723.41     5971.89    159.24 o
   1  10   1       38.98       59.63      3.64 o
   2  10   1      567.33      586.00     16.92 o
   3  10   1       19.38       26.21      3.87 o
   4  10   1        6.07        8.76      5.03 o
   5  10   1       31.35       27.66      6.28 o
   6  10   1       80.13       85.89      8.08 o
  -7  11   1      175.60      152.08     14.63 o
  -6  11   1      608.84      600.17     25.31 o
  -5  11   1       31.35       43.17      5.73 o
  -4  11   1     3837.81     3603.59    168.18 o
  -3  11   1       50.15       47.62      3.13 o
  -2  11   1     1813.81     1798.82     69.16 o
  -1  11   1     2369.58     2146.28    129.28 o
   0  11   1      984.46      805.78     51.43 o
   1  11   1     2545.10     2404.28     62.92 o
   2  11   1     6956.65     7495.39    192.14 o
   3  11   1       11.53       10.77      3.67 o
   4  11   1     3773.12     3832.12    181.10 o
   5  11   1      146.12      134.26     10.24 o
   6  11   1      251.69      249.77     16.56 o
  -6  12   1        0.27        0.23      5.21 o
  -5  12   1      424.78      431.17     19.56 o
  -4  12   1      369.93      383.45     39.25 o
  -3  12   1      771.08      786.79     39.43 o
  -2  12   1     6566.21     6004.78    255.73 o
  -1  12   1       25.76       27.59      3.74 o
   0  12   1     6614.57     6607.89    267.39 o
   1  12   1       82.82       76.31      5.31 o
   2  12   1     1718.69     1831.55     52.18 o
   3  12   1     1012.30     1057.99     31.22 o
   4  12   1      262.00      257.61     22.08 o
   5  12   1      289.08      261.07     17.34 o
   6  12   1      260.85      257.10     17.60 o
  -6  13   1      943.13      962.92     39.65 o
  -5  13   1       60.35       65.53      7.33 o
  -4  13   1      701.05      658.07    100.32 o
  -3  13   1      995.79     1115.23     36.25 o
  -2  13   1        6.74        7.11      2.95 o
  -1  13   1       78.04       84.13      8.86 o
   0  13   1     1340.59     1349.92     38.12 o
   1  13   1       10.33        9.11      4.82 o
   2  13   1     1323.97     1355.59     61.02 o
   3  13   1      197.16      227.67     10.48 o
   4  13   1      516.19      548.09     26.37 o
   5  13   1        1.03        1.18      6.88 o
   6  13   1      209.04      183.70     15.43 o
  -6  14   1       61.45       76.19      9.04 o
  -5  14   1       39.30       37.89      7.14 o
  -4  14   1      123.54      108.75      8.95 o
  -3  14   1        2.34        6.70      3.61 o
  -2  14   1     2457.89     1742.71     58.48 o
  -1  14   1      813.01      736.04     46.92 o
   0  14   1     5444.39     5691.19    162.59 o
   1  14   1      375.89      367.50     35.16 o
   2  14   1     1208.96     1301.26     42.38 o
   3  14   1       12.79       22.58      5.10 o
   4  14   1       19.72       15.49      7.44 o
   5  14   1       84.87       84.19      9.84 o
   6  14   1      186.48      181.30     15.43 o
  -6  15   1       12.97       22.60      8.16 o
  -5  15   1        5.18       -0.65      6.71 o
  -4  15   1       75.51       70.04      7.97 o
  -3  15   1      102.65      112.02      9.83 o
  -2  15   1      107.23       88.75     10.88 o
  -1  15   1       58.28       56.61      6.98 o
   0  15   1       50.27       60.68      5.17 o
   1  15   1       34.31       18.16      6.74 o
   2  15   1      357.42      384.60     15.90 o
   3  15   1        0.01       -0.64      4.83 o
   4  15   1      162.17      176.06     13.05 o
   5  15   1        6.07        2.33      8.35 o
  -6  16   1       58.73       56.91      9.80 o
  -5  16   1      165.78      163.17     19.81 o
  -4  16   1      315.27      304.82     17.80 o
  -3  16   1      174.94      205.10     13.32 o
  -2  16   1      270.15      167.95      9.03 o
  -1  16   1       62.13       69.59      6.63 o
   0  16   1      769.76      810.56     28.84 o
   1  16   1      409.92      365.36     69.86 o
   2  16   1      563.77      586.61     26.39 o
   3  16   1      408.07      432.39     20.98 o
   4  16   1      110.48      121.74     11.52 o
   5  16   1      202.87      223.51     16.00 o
  -5  17   1      190.68      207.02     18.24 o
  -4  17   1       11.71       21.42     11.21 o
  -3  17   1     1067.41      989.15     78.61 o
  -2  17   1        0.72        5.35      6.21 o
  -1  17   1      916.27     1064.53     46.93 o
   0  17   1      116.84      133.01      9.56 o
   1  17   1      291.88      307.60     21.66 o
   2  17   1      103.41      112.91     10.06 o
   3  17   1       82.28       85.22     14.96 o
   4  17   1        6.93       12.03      8.38 o
   5  17   1        2.46        1.94      8.95 o
  -5  18   1      583.91      606.59     35.11 o
  -4  18   1      279.34      285.60     16.68 o
  -3  18   1      285.98      205.65     36.28 o
  -2  18   1      247.32      277.71     24.43 o
  -1  18   1       19.25       29.85      5.66 o
   0  18   1      689.60      773.99     32.91 o
   1  18   1      970.96      996.99     41.86 o
   2  18   1       12.93       19.37      6.59 o
   3  18   1      684.98      684.77     36.72 o
   4  18   1       19.11       24.48      9.85 o
   5  18   1      271.91      293.40     19.09 o
  -5  19   1       36.91       41.58     12.62 o
  -4  19   1      463.98      427.62     21.89 o
  -3  19   1      355.04      391.77     24.38 o
  -2  19   1      345.01      354.10     17.02 o
  -1  19   1     2141.60     2198.26    107.73 o
   0  19   1       23.98       33.29      5.78 o
   1  19   1     1354.07     1442.64     58.72 o
   2  19   1      719.03      706.07     52.29 o
   3  19   1       28.39       15.37     22.13 o
   4  19   1      632.78      608.46     50.60 o
  -5  20   1      162.18      196.76     18.68 o
  -4  20   1      240.84      244.61     24.89 o
  -3  20   1      151.66      149.80     18.53 o
  -2  20   1      506.97      522.24     24.07 o
  -1  20   1       49.06       65.76      8.22 o
   0  20   1      146.57      164.71     16.07 o
   1  20   1      249.86      285.33     15.86 o
   2  20   1       90.61       92.57     12.38 o
   3  20   1      326.79      285.35     40.31 o
   4  20   1        5.29       11.30      9.28 o
  -4  21   1       61.56       71.78     19.18 o
  -3  21   1      244.68      258.26     22.24 o
  -2  21   1        0.55        3.80      6.88 o
  -1  21   1      408.17      421.27     20.90 o
   0  21   1       39.47       69.93     23.74 o
   1  21   1      204.75      219.11     14.28 o
   2  21   1       88.92       98.70     15.67 o
   3  21   1        8.39        3.79      8.40 o
   4  21   1       91.40       98.81     14.53 o
  -4  22   1        0.17       10.73     13.94 o
  -3  22   1      230.13      252.43     16.27 o
  -2  22   1       76.83       79.15     10.96 o
  -1  22   1       33.84       41.63      7.51 o
   0  22   1      286.17      362.28     25.60 o
   1  22   1       45.11       49.04      8.29 o
   2  22   1      123.96      124.81     13.26 o
   3  22   1      187.48      180.55     16.96 o
  -3  23   1       40.71       51.03      9.62 o
  -2  23   1       95.50      109.14     12.24 o
  -1  23   1       15.10       20.07      6.94 o
   0  23   1        3.67       21.75     10.75 o
   1  23   1       16.31       26.07     11.42 o
   2  23   1       41.25       65.42     22.39 o
   3  23   1       37.41       27.36     13.40 o
  -3  24   1       57.19       67.83     10.24 o
  -2  24   1       34.92       38.23      9.90 o
  -1  24   1        1.81        8.99      6.54 o
   0  24   1       65.66      100.28     15.04 o
   1  24   1       83.36       98.12     15.51 o
   2  24   1       19.72       27.32     16.12 o
  -2  25   1       30.44       38.18      9.90 o
  -1  25   1      307.02      302.74     33.14 o
   0  25   1       17.82       33.35     19.26 o
   1  25   1      128.29      158.92     18.36 o
  -7   0   2       13.52       17.91      9.85 o
  -6   0   2        1.17        1.79      8.06 o
  -5   0   2      668.51      616.23     43.89 o
  -4   0   2     3391.08     3609.16    171.95 o
  -3   0   2      226.90      204.22     10.77 o
  -2   0   2     9627.78    10374.68    492.11 o
  -1   0   2      119.46      132.27      4.34 o
   0   0   2    81732.63    85905.95   2091.22 o
   1   0   2      395.00      378.75     10.06 o
   2   0   2      618.69      649.20     19.49 o
   3   0   2     1672.29     1722.71     53.46 o
   4   0   2      608.92      660.77     29.90 o
   5   0   2      815.28      848.22     63.59 o
   6   0   2     1201.83     1265.61     92.26 o
  -7   1   2        1.21       -3.97      7.26 o
  -6   1   2     1645.10     1745.09     84.87 o
  -5   1   2      859.01      798.47     39.90 o
  -4   1   2     2358.45     2514.86     85.09 o
  -3   1   2     1421.66     1438.57     48.59 o
  -2   1   2     1589.91     1745.31     58.89 o
  -1   1   2     2046.46     2069.69     53.34 o
   0   1   2    16379.18    17302.76    308.54 o
   1   1   2      418.13      437.63      8.06 o
   2   1   2     6537.24     6915.98    126.65 o
   3   1   2        0.21       -0.15      1.76 o
   4   1   2     1803.32     1824.50     70.86 o
   5   1   2       21.70       20.97      8.53 o
   6   1   2       39.87       44.01     11.35 o
  -7   2   2      244.48      233.35     16.14 o
  -6   2   2      357.27      341.17     19.31 o
  -5   2   2      527.58      548.82     20.68 o
  -4   2   2     3777.07     3773.78    107.40 o
  -3   2   2      229.17      233.33     12.67 o
  -2   2   2    12259.44    12400.91    368.48 o
  -1   2   2       13.82       12.18      0.93 o
   0   2   2       39.41       33.23      1.21 o
   1   2   2      463.86      470.59      8.93 o
   2   2   2        1.26        3.30      1.48 o
   3   2   2      236.18      248.24      7.90 o
   4   2   2      598.49      619.38     25.94 o
   5   2   2       39.37       41.16      9.80 o
   6   2   2      106.76      114.20     13.30 o
  -7   3   2       20.91       28.33      7.52 o
  -6   3   2       81.86       87.92      8.87 o
  -5   3   2     1649.83     1639.62     79.48 o
  -4   3   2      238.42      262.93      9.54 o
  -3   3   2      137.63      132.26      5.33 o
  -2   3   2     1343.87     1428.99     35.19 o
  -1   3   2       33.46       35.54      1.76 o
   0   3   2      172.08      150.63      3.36 o
   1   3   2      673.85      660.89     12.68 o
   2   3   2     5279.10     5202.91     99.18 o
   3   3   2      172.95      176.41      4.97 o
   4   3   2     1265.44     1236.50     49.18 o
   5   3   2      221.07      223.24     17.10 o
   6   3   2       79.49       74.35     12.03 o
  -7   4   2        1.97        2.61      6.88 o
  -6   4   2      105.74      102.00      9.80 o
  -5   4   2      348.19      345.60     15.66 o
  -4   4   2      546.45      556.47     27.77 o
  -3   4   2       25.10       30.97      1.71 o
  -2   4   2     3097.03     3344.57    102.26 o
  -1   4   2       47.58       51.98      2.43 o
   0   4   2     1065.47     1151.74     24.18 o
   1   4   2     1059.65     1078.33     21.05 o
   2   4   2       11.60       15.85      1.49 o
   3   4   2      571.43      538.17     14.46 o
   4   4   2        0.01       -0.34      4.75 o
   5   4   2      264.21      254.90     13.14 o
   6   4   2        0.30        0.45     10.13 o
  -7   5   2       20.60       19.52      7.52 o
  -6   5   2       11.21        5.99      5.80 o
  -5   5   2        9.44        6.68      5.39 o
  -4   5   2      623.61      608.81     26.45 o
  -3   5   2     2009.23     1934.16     53.59 o
  -2   5   2      726.79      712.60     18.10 o
  -1   5   2     2624.44     2555.92     71.77 o
   0   5   2        5.55        7.38      0.93 o
   1   5   2     1411.20     1380.64     25.85 o
   2   5   2      180.63      172.58      4.34 o
   3   5   2        7.30        5.66      2.34 o
   4   5   2      419.53      412.62     16.57 o
   5   5   2      818.23      777.53     32.42 o
   6   5   2        0.47        0.00     10.13 o
  -7   6   2     1224.70     1265.76     63.63 o
  -6   6   2       37.01       38.23      6.63 o
  -5   6   2     1160.78     1081.99     77.03 o
  -4   6   2     1452.99     1454.24     44.87 o
  -3   6   2      143.30      176.12      6.13 o
  -2   6   2     4756.40     4861.67    119.25 o
  -1   6   2     5763.57     5796.15    147.76 o
   0   6   2       16.17       17.29      1.28 o
   1   6   2     3568.25     3345.14     64.13 o
   2   6   2       13.81       12.87      1.41 o
   3   6   2      972.04      925.37     23.80 o
   4   6   2      145.09      140.56      8.62 o
   5   6   2       60.41       59.06      6.95 o
   6   6   2        9.33        5.52      9.80 o
  -7   7   2       15.60       18.91      8.12 o
  -6   7   2      286.57      265.69     16.56 o
  -5   7   2      977.57      967.34     69.86 o
  -4   7   2      619.24      607.38     22.40 o
  -3   7   2     5802.92     5933.67    193.61 o
  -2   7   2      861.63      912.41     23.13 o
  -1   7   2    10280.44    10433.58    248.18 o
   0   7   2      364.87      349.89      7.87 o
   1   7   2     2588.03     2452.74     58.84 o
   2   7   2     4854.97     4942.95    114.20 o
   3   7   2        0.36        1.82      2.93 o
   4   7   2     1144.14     1076.25     43.36 o
   5   7   2      207.63      194.93     11.99 o
   6   7   2       67.15       68.33     11.98 o
  -7   8   2      172.54      170.54     14.63 o
  -6   8   2       50.74       44.38      6.78 o
  -5   8   2      809.18      813.29     60.01 o
  -4   8   2      834.03      845.36     33.54 o
  -3   8   2     1611.22     1727.51     48.76 o
  -2   8   2     4156.66     4305.54    113.15 o
  -1   8   2       22.61       17.45      1.76 o
   0   8   2     3165.97     3068.19     68.03 o
   1   8   2     7130.46     7042.85    167.49 o
   2   8   2      752.13      702.01     18.11 o
   3   8   2     4923.09     4532.72    156.15 o
   4   8   2        4.06       -4.74      4.74 o
   5   8   2      563.57      544.67     24.31 o
   6   8   2      224.14      221.49     18.97 o
  -7   9   2       11.37       19.51      7.83 o
  -6   9   2     1422.96     1370.68     67.40 o
  -5   9   2      874.08      913.35     44.38 o
  -4   9   2        6.47        9.34      3.91 o
  -3   9   2     4553.33     4668.82    115.02 o
  -2   9   2     1081.16     1105.20     26.48 o
  -1   9   2     4128.83     4410.32    166.86 o
   0   9   2     1914.56     1858.33     44.12 o
   1   9   2      255.48      268.06      7.59 o
   2   9   2      628.23      580.47     16.64 o
   3   9   2      386.25      381.02     12.82 o
   4   9   2       10.21       -0.45      5.25 o
   5   9   2      158.78      155.20     11.05 o
   6   9   2      101.31      105.94     10.75 o
  -7  10   2       53.24       58.49      9.85 o
  -6  10   2        1.02        0.30      5.61 o
  -5  10   2      448.10      464.96     26.87 o
  -4  10   2        7.89        9.31      4.55 o
  -3  10   2      619.15      602.45     17.20 o
  -2  10   2      716.58      691.01     24.16 o
  -1  10   2      152.68      156.83      7.17 o
   0  10   2      441.59      378.58     11.82 o
   1  10   2      914.36      853.56     19.88 o
   2  10   2      412.38      391.73     12.06 o
   3  10   2      773.93      707.15     21.80 o
   4  10   2      168.32      167.24     10.11 o
   5  10   2      131.67      121.91     11.35 o
   6  10   2      123.53      126.12     12.24 o
  -7  11   2       11.29       19.45      7.83 o
  -6  11   2       58.42       56.94      7.72 o
  -5  11   2      107.34      117.30     10.55 o
  -4  11   2      356.60      352.12     16.95 o
  -3  11   2       39.85       40.17      3.81 o
  -2  11   2       28.28       25.44      2.58 o
  -1  11   2      129.00      111.38      5.89 o
   0  11   2        0.98       -0.81      1.77 o
   1  11   2      291.84      269.71      8.35 o
   2  11   2       37.16       39.27      3.59 o
   3  11   2        0.20        3.65      3.89 o
   4  11   2      469.41      437.22     36.76 o
   5  11   2       97.57       98.53     10.71 o
   6  11   2        1.48       -3.81      8.12 o
  -7  12   2        5.53       10.15      8.01 o
  -6  12   2       83.66       97.85      7.16 o
  -5  12   2        1.22        0.57      6.22 o
  -4  12   2      444.65      445.60     20.59 o
  -3  12   2      301.39      284.72      9.42 o
  -2  12   2      343.23      305.31     10.92 o
  -1  12   2      370.42      403.02     22.30 o
   0  12   2       29.22       24.33      2.44 o
   1  12   2      415.29      468.26     20.58 o
   2  12   2      536.36      580.62     20.29 o
   3  12   2      543.44      587.31     20.74 o
   4  12   2       75.44       75.42      8.85 o
   5  12   2      142.31      146.63     11.96 o
  -6  13   2      300.09      290.35     14.64 o
  -5  13   2      163.36      162.88     13.55 o
  -4  13   2      193.65      179.38     11.97 o
  -3  13   2     1216.39     1233.53     38.56 o
  -2  13   2       10.61        8.55      3.67 o
  -1  13   2      647.96      651.48     36.93 o
   0  13   2      245.21      206.12      7.46 o
   1  13   2       71.69       83.38      5.06 o
   2  13   2      333.01      341.90     13.36 o
   3  13   2      121.19      131.25      8.80 o
   4  13   2       70.90       77.24      9.22 o
   5  13   2      133.28      132.64     11.54 o
  -6  14   2       80.20       99.17      8.43 o
  -5  14   2      637.67      685.61     29.31 o
  -4  14   2      724.46      663.57     59.14 o
  -3  14   2      121.47      129.49      8.47 o
  -2  14   2     1000.05      859.94     37.62 o
  -1  14   2     2441.91     2063.35     84.31 o
   0  14   2      434.77      347.45     14.53 o
   1  14   2     1249.28     1309.02     37.55 o
   2  14   2        3.65        8.94      5.43 o
   3  14   2      883.11      967.33     39.93 o
   4  14   2       33.03       38.20      8.35 o
   5  14   2       57.38       64.11      9.94 o
  -6  15   2       21.74       21.61      7.26 o
  -5  15   2      108.29      134.42     17.47 o
  -4  15   2      560.75      532.47     40.85 o
  -3  15   2     1001.38      770.12     32.22 o
  -2  15   2       47.57       32.92      6.92 o
  -1  15   2     5710.43     4544.24    212.18 o
   0  15   2      143.75      113.95     12.21 o
   1  15   2     2920.04     2734.47    175.56 o
   2  15   2      538.54      568.46     22.40 o
   3  15   2        0.61        5.57      7.36 o
   4  15   2      735.88      813.29     54.47 o
   5  15   2      303.30      331.62     19.26 o
  -6  16   2       15.31       11.72      7.90 o
  -5  16   2      474.73      490.60     45.66 o
  -4  16   2      661.74      699.60     36.41 o
  -3  16   2        3.98       -5.23      5.23 o
  -2  16   2      351.56      279.08     16.14 o
  -1  16   2      349.92      222.42     22.73 o
   0  16   2      923.69      745.97     64.04 o
   1  16   2     2433.88     1826.45    106.59 o
   2  16   2        4.56        3.77      5.85 o
   3  16   2      829.89      866.74     36.96 o
   4  16   2        1.44       -6.56      8.40 o
   5  16   2      140.14      159.44     13.79 o
  -6  17   2      178.66      184.37     23.74 o
  -5  17   2      425.23      433.99     38.31 o
  -4  17   2       89.83       88.18      8.83 o
  -3  17   2     1765.30     1256.59    202.87 o
  -2  17   2       22.41        6.55      4.87 o
  -1  17   2      604.29      413.85     20.64 o
   0  17   2      181.83      152.45     12.48 o
   1  17   2        5.73       -4.72      6.60 o
   2  17   2      177.95      182.05     11.36 o
   3  17   2       15.97       14.30      8.49 o
   4  17   2       25.19       23.30      9.42 o
  -5  18   2       26.56       51.12      8.56 o
  -4  18   2      230.65      186.03     22.74 o
  -3  18   2       50.63       31.79      7.40 o
  -2  18   2       39.61       18.69      6.63 o
  -1  18   2       14.63       11.24      5.49 o
   0  18   2       74.88       72.85     16.12 o
   1  18   2      404.47      383.39     23.24 o
   2  18   2      141.41      138.27     13.32 o
   3  18   2      498.88      532.97     29.13 o
   4  18   2       24.63       33.60     10.51 o
  -5  19   2       53.47       79.51     10.30 o
  -4  19   2       12.38        9.56      7.19 o
  -3  19   2      205.26      181.74     12.75 o
  -2  19   2        1.10       -4.18      6.21 o
  -1  19   2       42.39       38.28      8.07 o
   0  19   2       79.36       89.15      8.56 o
   1  19   2        1.79       -2.33      6.41 o
   2  19   2       61.13       52.07     13.06 o
   3  19   2        0.12       -1.26      8.41 o
   4  19   2       67.09       81.44     11.97 o
  -5  20   2        0.92        1.67     11.83 o
  -4  20   2       72.05       62.77     17.33 o
  -3  20   2       41.52       27.78      8.02 o
  -2  20   2      222.11      211.29     21.51 o
  -1  20   2      239.48      216.69     14.39 o
   0  20   2      418.38      447.90     21.45 o
   1  20   2       11.33       12.11      6.44 o
   2  20   2       22.72       -2.75     21.05 o
   3  20   2       12.30        4.37     13.11 o
   4  20   2       51.77       47.39     11.46 o
  -4  21   2       58.89       56.65     17.26 o
  -3  21   2      194.62      188.22     13.61 o
  -2  21   2      168.61      171.18     12.67 o
  -1  21   2       19.11       23.02      7.90 o
   0  21   2      587.67      596.38     26.98 o
   1  21   2       33.87       27.86      6.69 o
   2  21   2      315.96      287.52     25.08 o
   3  21   2        1.00       -8.68      8.68 o
  -4  22   2      372.12      372.41     32.14 o
  -3  22   2       80.71       85.92     10.40 o
  -2  22   2     1039.78     1094.89     70.17 o
  -1  22   2        0.98        6.11     11.36 o
   0  22   2      465.23      494.05     37.17 o
   1  22   2       49.98       55.87     13.89 o
   2  22   2       32.39       22.00      9.61 o
   3  22   2      161.88      155.71     18.36 o
  -3  23   2       39.79       38.67      9.22 o
  -2  23   2       24.37       26.24      9.80 o
  -1  23   2      171.99      200.83     23.48 o
   0  23   2      274.97      334.27     38.96 o
   1  23   2      169.85      214.86     21.15 o
   2  23   2      804.40      778.16     43.89 o
  -3  24   2       34.08       37.60      9.59 o
  -2  24   2      639.12      633.39     35.32 o
  -1  24   2       59.58       52.41      9.09 o
   0  24   2      198.55      231.58     55.08 o
   1  24   2       25.12       58.41     20.60 o
  -2  25   2        0.06       -2.63      9.44 o
  -1  25   2        8.51       19.41      8.06 o
   0  25   2      115.00      149.56     49.26 o
  -8   1   3       20.62       17.02      9.17 o
  -7   1   3      100.39       93.57      9.80 o
  -6   1   3       29.82       26.38      5.99 o
  -5   1   3       58.27       62.70      5.99 o
  -4   1   3      260.11      268.49     10.39 o
  -3   1   3      256.79      306.50     11.41 o
  -2   1   3      308.68      275.08     12.06 o
  -1   1   3     3438.47     3712.52     80.49 o
   0   1   3      189.79      186.96      3.93 o
   1   1   3     2196.16     2320.97     42.16 o
   2   1   3      257.62      247.89      5.45 o
   3   1   3       76.95       77.98      4.58 o
   4   1   3      173.52      152.25      8.16 o
   5   1   3      330.08      338.17     22.80 o
   6   1   3       89.19       89.18     13.93 o
  -8   2   3        3.75        2.37      8.80 o
  -7   2   3      600.60      608.40     32.61 o
  -6   2   3      434.01      432.59     25.53 o
  -5   2   3     1804.07     1880.06     66.30 o
  -4   2   3     4043.42     3979.80    154.79 o
  -3   2   3     1267.46     1359.06     34.52 o
  -2   2   3     1696.16     1758.87     45.03 o
  -1   2   3     2724.88     2781.55     55.91 o
   0   2   3      370.50      397.26      7.69 o
   1   2   3    10232.24    10769.52    185.44 o
   2   2   3      172.48      156.46      4.52 o
   3   2   3      121.37      126.54      7.24 o
   4   2   3      127.07      129.45      9.49 o
   5   2   3        1.10       -3.73      9.80 o
   6   2   3       17.78       20.04     11.98 o
  -7   3   3      127.82      116.42     10.32 o
  -6   3   3      494.52      477.67     25.31 o
  -5   3   3     1124.60     1077.83     39.01 o
  -4   3   3      709.18      725.17     24.34 o
  -3   3   3     5314.20     5604.06    339.41 o
  -2   3   3      265.82      280.70      7.89 o
  -1   3   3     4039.73     3952.03     83.71 o
   0   3   3     2007.72     1996.13     34.95 o
   1   3   3        9.12       11.92      1.54 o
   2   3   3     1508.22     1517.52     31.92 o
   3   3   3      580.74      601.09     19.33 o
   4   3   3      597.92      569.96     24.90 o
   5   3   3      623.29      627.47     27.12 o
   6   3   3        7.65        7.91     11.35 o
  -7   4   3      138.09      135.33     12.05 o
  -6   4   3        9.19       11.99      5.29 o
  -5   4   3      151.08      164.80      6.92 o
  -4   4   3      170.27      188.79      7.63 o
  -3   4   3      362.41      431.41     11.09 o
  -2   4   3     1620.40     1668.88     43.35 o
  -1   4   3     2830.04     2959.30     69.64 o
   0   4   3     1823.50     1801.99     32.66 o
   1   4   3     2994.67     2904.15     55.86 o
   2   4   3      205.28      204.74      5.99 o
   3   4   3     4064.20     4024.95    117.35 o
   4   4   3      303.98      307.25     15.46 o
   5   4   3      201.76      191.11     12.05 o
   6   4   3      380.16      397.19     26.91 o
  -7   5   3        1.63        3.78      9.40 o
  -6   5   3      686.39      708.09     36.03 o
  -5   5   3     2897.91     2876.95    196.16 o
  -4   5   3      257.32      268.66     10.46 o
  -3   5   3     8685.75     8725.40    275.92 o
  -2   5   3     1305.30     1320.96     29.11 o
  -1   5   3     3414.84     3349.07     67.54 o
   0   5   3     2072.90     2044.41     42.43 o
   1   5   3       51.19       54.00      2.23 o
   2   5   3     1016.85      947.15     21.59 o
   3   5   3     1152.06     1126.36     34.37 o
   4   5   3       32.09       29.08      5.78 o
   5   5   3      208.73      196.07     12.90 o
   6   5   3       13.61       15.67     11.40 o
  -7   6   3      252.83      263.42     17.43 o
  -6   6   3       29.77       30.07      5.52 o
  -5   6   3       56.06       68.97     11.64 o
  -4   6   3      481.75      491.30     22.52 o
  -3   6   3       87.15      105.01      5.55 o
  -2   6   3     2013.52     2154.44     43.68 o
  -1   6   3     2371.76     2309.44     59.61 o
   0   6   3      324.16      321.71      7.52 o
   1   6   3     3180.99     3105.93     57.41 o
   2   6   3        5.13        6.69      2.11 o
   3   6   3     1006.95      950.45     28.25 o
   4   6   3        4.75        3.08      5.06 o
   5   6   3      119.67      119.59      9.87 o
   6   6   3        1.45        6.27     15.23 o
  -7   7   3       61.22       75.59      9.09 o
  -6   7   3       43.73       56.43     13.44 o
  -5   7   3      416.47      417.39     34.04 o
  -4   7   3       22.58       28.02      4.72 o
  -3   7   3       70.74       79.72      7.18 o
  -2   7   3     2241.63     2408.74     55.67 o
  -1   7   3      442.73      417.01     11.91 o
   0   7   3      486.83      475.60     11.07 o
   1   7   3      704.73      660.91     12.98 o
   2   7   3      223.50      224.66      6.17 o
   3   7   3        0.75       -2.94      2.94 o
   4   7   3      104.66      100.80      7.89 o
   5   7   3       24.64       26.02      7.24 o
   6   7   3       21.69       27.77     17.02 o
  -7   8   3      182.61      187.32     14.39 o
  -6   8   3      114.24      117.34     17.02 o
  -5   8   3       28.56       50.16     11.64 o
  -4   8   3      222.02      201.77     12.24 o
  -3   8   3      864.57      845.72     31.51 o
  -2   8   3      311.95      314.12      8.45 o
  -1   8   3     2252.08     2289.32     59.45 o
   0   8   3       41.71       39.22      2.00 o
   1   8   3       15.23       14.39      1.97 o
   2   8   3       87.86       96.27      4.11 o
   3   8   3      145.84      129.83      8.49 o
   4   8   3        8.06       -2.42      8.84 o
   5   8   3       44.23       39.85      9.25 o
  -7   9   3       17.88       20.90      7.21 o
  -6   9   3      192.82      202.43     24.18 o
  -5   9   3      134.66      128.08     17.02 o
  -4   9   3       53.30       59.96      6.91 o
  -3   9   3      184.24      184.95      8.64 o
  -2   9   3      318.87      321.23      8.73 o
  -1   9   3      429.51      465.69     13.34 o
   0   9   3     2106.01     2138.02     44.21 o
   1   9   3      212.38      222.69      6.35 o
   2   9   3     2221.86     2203.98     51.55 o
   3   9   3        1.83       -5.40      5.40 o
   4   9   3      292.59      258.48     19.72 o
   5   9   3       19.33       20.20      8.39 o
  -7  10   3      443.33      427.49     34.93 o
  -6  10   3      443.94      478.30     41.20 o
  -5  10   3      253.19      241.74     15.23 o
  -4  10   3     4357.17     4232.49    158.85 o
  -3  10   3        8.60        7.88      3.01 o
  -2  10   3     5439.73     5455.71    181.19 o
  -1  10   3     1638.25     1596.91     71.46 o
   0  10   3      776.67      794.87     18.07 o
   1  10   3      328.36      320.08      8.81 o
   2  10   3      874.78      862.06     21.13 o
   3  10   3       33.31       36.71      6.81 o
   4  10   3      480.88      433.57     21.35 o
   5  10   3        1.10       -0.63      8.53 o
  -7  11   3       11.20        6.27     16.12 o
  -6  11   3      148.72      169.29     23.29 o
  -5  11   3       39.67       44.89      6.91 o
  -4  11   3      357.76      345.39     16.72 o
  -3  11   3       45.71       45.03      5.22 o
  -2  11   3      462.23      496.53     25.92 o
  -1  11   3      704.41      696.54     24.71 o
   0  11   3     2760.18     2638.17     62.52 o
   1  11   3      796.45      743.57     19.06 o
   2  11   3     3143.27     3137.96     96.07 o
   3  11   3        6.53        5.48      6.20 o
   4  11   3      679.15      668.86     29.33 o
   5  11   3      123.06      125.92     11.79 o
  -7  12   3      101.54       96.73     22.39 o
  -6  12   3      421.22      438.89     40.31 o
  -5  12   3      233.64      251.01     16.54 o
  -4  12   3     1400.85     1413.05     90.65 o
  -3  12   3      156.39      149.76      8.35 o
  -2  12   3     3347.73     3419.84    101.99 o
  -1  12   3      240.42      254.12     16.46 o
   0  12   3      491.77      473.92     16.81 o
   1  12   3      276.99      272.31      9.27 o
   2  12   3       56.64       60.70     11.19 o
   3  12   3      513.88      481.58     22.65 o
   4  12   3      745.59      726.88     33.68 o
   5  12   3       64.03       60.93      9.98 o
  -6  13   3      813.08      836.80     42.39 o
  -5  13   3      139.65      163.96     13.74 o
  -4  13   3       52.68       73.16      9.57 o
  -3  13   3     1450.95     1413.16     96.32 o
  -2  13   3     1520.28     1611.28     49.88 o
  -1  13   3      221.10      239.38     11.18 o
   0  13   3     4494.50     4322.77    134.40 o
   1  13   3        8.02       10.04      3.93 o
   2  13   3     1186.36     1142.18     65.80 o
   3  13   3        2.22       -4.32      6.92 o
   4  13   3       17.28       27.04      8.78 o
   5  13   3       45.60       47.27      9.98 o
  -6  14   3       18.54       22.37     14.78 o
  -5  14   3        2.88       -3.05      7.45 o
  -4  14   3      314.90      331.54     15.88 o
  -3  14   3       13.69       12.22      5.43 o
  -2  14   3      878.38      911.73     32.58 o
  -1  14   3      540.97      566.78     21.49 o
   0  14   3      983.49      943.15     28.10 o
   1  14   3      106.36      107.25      8.35 o
   2  14   3       78.23       77.49      7.70 o
   3  14   3       13.36       16.06      8.02 o
   4  14   3       80.87       76.38     10.40 o
   5  14   3       55.80       50.36     11.00 o
  -6  15   3        0.99        1.79      8.96 o
  -5  15   3       22.83       28.66     11.64 o
  -4  15   3       26.30       28.17      5.61 o
  -3  15   3      111.53      113.20     10.71 o
  -2  15   3       13.90       18.14      5.32 o
  -1  15   3        2.81        3.01      4.83 o
   0  15   3      119.38      108.58      8.01 o
   1  15   3        2.79       -4.19      4.31 o
   2  15   3      130.32      130.11     11.05 o
   3  15   3       28.46       25.37      8.44 o
   4  15   3       47.48       50.31     10.40 o
  -6  16   3       23.14       34.04     11.64 o
  -5  16   3        1.42       -1.62      6.10 o
  -4  16   3      275.02      276.71     15.00 o
  -3  16   3       61.04       51.33      7.54 o
  -2  16   3       59.03       54.53      7.12 o
  -1  16   3       27.90       34.50      7.50 o
   0  16   3      343.75      293.75     16.29 o
   1  16   3      214.27      222.73     14.87 o
   2  16   3      438.81      405.58     23.19 o
   3  16   3       79.07       91.39     10.98 o
   4  16   3       13.42       17.33      9.74 o
  -6  17   3      153.53      215.73     36.72 o
  -5  17   3      578.08      546.22     25.21 o
  -4  17   3        6.27        8.29      6.36 o
  -3  17   3     1255.09     1127.84     46.18 o
  -2  17   3       48.52       50.97      7.50 o
  -1  17   3      358.86      306.02     17.17 o
   0  17   3      532.92      420.68     23.50 o
   1  17   3       20.32       14.70      6.98 o
   2  17   3      177.84      199.17     13.79 o
   3  17   3       58.19       57.91     10.11 o
   4  17   3        1.08        6.86      9.80 o
  -5  18   3      271.58      272.67     29.89 o
  -4  18   3      427.33      276.86     16.17 o
  -3  18   3       20.90       19.57      7.12 o
  -2  18   3      244.05      226.54     20.89 o
  -1  18   3      319.88      237.69     22.84 o
   0  18   3      149.13      100.65     10.07 o
   1  18   3     1042.79      980.46     99.15 o
   2  18   3       87.84       85.36     10.46 o
   3  18   3      264.71      271.75     17.50 o
   4  18   3       18.77       32.50     11.11 o
  -5  19   3       39.78       52.65      8.37 o
  -4  19   3       27.86        2.15     11.32 o
  -3  19   3      308.18      285.52     32.46 o
  -2  19   3        2.54       -3.06      6.84 o
  -1  19   3      667.42      404.31     73.00 o
   0  19   3       74.76       53.08     14.20 o
   1  19   3       85.72       63.02     13.93 o
   2  19   3      313.57      319.14     22.52 o
   3  19   3       34.88       48.74     10.61 o
  -5  20   3      104.79      107.05     10.74 o
  -4  20   3      380.32      248.39     20.87 o
  -3  20   3        3.48       -4.89      7.12 o
  -2  20   3      451.24      326.03     32.24 o
  -1  20   3      556.16      350.83     29.20 o
   0  20   3       14.46       -1.91     14.60 o
   1  20   3      458.20      318.95     68.07 o
   2  20   3       16.73        7.11     10.02 o
   3  20   3      127.78      142.38     13.77 o
  -4  21   3        2.41       -7.28      8.68 o
  -3  21   3      407.34      432.78     27.55 o
  -2  21   3       58.30       55.11      9.23 o
  -1  21   3      192.26      150.27     12.95 o
   0  21   3      144.74      130.22     23.73 o
   1  21   3        8.05       -3.09     10.88 o
   2  21   3       97.85       74.66     24.63 o
  -4  22   3        1.15       -7.35      8.56 o
  -3  22   3       79.93       80.70     10.86 o
  -2  22   3        0.67       -5.91      7.72 o
  -1  22   3        2.85        8.09      9.68 o
   0  22   3       65.10       73.08      8.57 o
   1  22   3       20.14        3.13     16.57 o
   2  22   3       51.02       22.98     37.17 o
  -3  23   3        6.87       -0.04      8.76 o
  -2  23   3       70.82       85.24     10.68 o
  -1  23   3        0.51        1.01      9.90 o
   0  23   3       12.28       13.95     12.90 o
   1  23   3        0.23       12.16     14.78 o
  -2  24   3       25.47       35.52     16.57 o
  -1  24   3       28.37       33.14     10.43 o
   0  24   3       23.27       32.34     22.39 o
  -8   0   4      208.53      215.86     25.97 o
  -7   0   4        4.46       15.23     10.75 o
  -6   0   4      749.28      788.21     57.32 o
  -5   0   4        2.94       11.64      7.17 o
  -4   0   4     2784.86     2644.08    180.93 o
  -3   0   4      269.74      283.93     22.39 o
  -2   0   4      459.70      486.70     15.70 o
  -1   0   4      148.54      147.61      5.34 o
   0   0   4     4818.63     5020.49    122.80 o
   1   0   4      294.11      297.53     10.16 o
   2   0   4      353.69      371.66     13.56 o
   3   0   4      392.31      408.92     18.56 o
   4   0   4      457.82      459.81     25.76 o
   5   0   4      139.77      143.31     23.29 o
  -8   1   4      249.97      281.51     20.58 o
  -7   1   4        8.23       10.46      7.90 o
  -6   1   4      372.33      446.10     25.01 o
  -5   1   4     1226.93     1321.44     64.92 o
  -4   1   4        0.13       11.85      5.36 o
  -3   1   4     1275.32     1316.65     47.56 o
  -2   1   4     5125.18     5379.47    141.99 o
  -1   1   4     1145.73     1116.18     24.18 o
   0   1   4    10113.39    10390.51    178.54 o
   1   1   4        3.62        4.46      1.98 o
   2   1   4     1611.95     1626.15     39.39 o
   3   1   4      145.19      153.18      7.25 o
   4   1   4       36.34       40.45      6.02 o
   5   1   4       73.91       70.79     13.30 o
  -8   2   4        9.17       18.78      9.68 o
  -7   2   4      253.09      291.89     21.05 o
  -6   2   4      659.87      708.95     36.72 o
  -5   2   4      495.41      559.76     21.58 o
  -4   2   4     2782.21     2772.68    106.79 o
  -3   2   4      104.53      103.27      6.85 o
  -2   2   4     2682.15     2823.59     61.68 o
  -1   2   4      269.63      258.37      6.02 o
   0   2   4      823.48      870.31     16.30 o
   1   2   4      695.32      680.86     15.13 o
   2   2   4     1072.18     1075.66     31.17 o
   3   2   4      142.81      146.48      7.81 o
   4   2   4      720.81      711.25     25.87 o
   5   2   4        0.20        3.35      6.45 o
  -7   3   4       10.38       13.68      7.95 o
  -6   3   4       47.01       59.47      8.96 o
  -5   3   4      884.64      947.25     35.04 o
  -4   3   4      611.16      611.92     32.32 o
  -3   3   4       19.70       17.68      2.58 o
  -2   3   4      123.45      120.28      3.75 o
  -1   3   4       12.03       13.59      1.43 o
   0   3   4        4.55        4.05      1.46 o
   1   3   4      345.99      338.20      7.97 o
   2   3   4      517.12      485.06     13.13 o
   3   3   4      104.02      104.54      6.41 o
   4   3   4      118.74      121.98      7.83 o
   5   3   4       28.78       28.78      7.61 o
  -7   4   4       22.05       34.06      8.27 o
  -6   4   4       76.69       84.52      8.78 o
  -5   4   4        2.13        9.67      3.84 o
  -4   4   4      139.60      167.60      8.31 o
  -3   4   4      206.06      208.24      6.40 o
  -2   4   4      779.29      814.64     20.50 o
  -1   4   4      118.51      108.71      3.03 o
   0   4   4      407.37      398.31      7.74 o
   1   4   4      111.22      112.61      4.31 o
   2   4   4       81.20       84.20      4.38 o
   3   4   4       38.95       43.73      5.00 o
   4   4   4        9.32        7.45      6.97 o
   5   4   4       23.64       28.03     10.75 o
  -7   5   4      318.04      382.45     23.20 o
  -6   5   4        4.87        7.88      5.52 o
  -5   5   4       80.04       88.41      6.08 o
  -4   5   4      138.85      142.13      7.48 o
  -3   5   4      320.15      328.97      8.96 o
  -2   5   4      111.62      111.97      4.40 o
  -1   5   4        7.91       12.18      1.44 o
   0   5   4       58.62       61.61      2.72 o
   1   5   4        6.87       10.36      2.48 o
   2   5   4       23.03       26.82      3.10 o
   3   5   4       75.20       80.33      6.55 o
   4   5   4       69.59       75.04      9.05 o
   5   5   4      276.49      262.92     18.50 o
  -7   6   4      714.96      826.59     43.21 o
  -6   6   4       22.31       26.69      9.40 o
  -5   6   4      191.73      237.36     25.97 o
  -4   6   4     1509.53     1329.72    141.52 o
  -3   6   4     1319.48     1433.85     37.67 o
  -2   6   4     3500.54     3559.64     79.98 o
  -1   6   4     5550.36     5424.59    120.78 o
   0   6   4        0.82        1.58      2.08 o
   1   6   4     2152.98     2024.23     46.00 o
   2   6   4      422.88      406.93     10.86 o
   3   6   4      128.90      130.32      8.08 o
   4   6   4      352.54      351.00     18.65 o
   5   6   4       42.83       49.27     10.27 o
  -7   7   4      158.79      196.38     14.91 o
  -6   7   4       42.52       58.22     16.12 o
  -5   7   4     1530.70     1577.31    112.86 o
  -4   7   4       14.11       10.75      4.08 o
  -3   7   4     2322.98     2381.77     61.85 o
  -2   7   4      137.15      139.26      4.51 o
  -1   7   4      920.54      872.79     21.86 o
   0   7   4      484.50      465.63     13.42 o
   1   7   4       61.90       66.37      3.79 o
   2   7   4     1457.87     1383.74     34.06 o
   3   7   4      307.13      280.68     12.43 o
   4   7   4      186.37      181.84     13.27 o
   5   7   4       90.94       94.94     12.24 o
  -7   8   4       84.38      112.55     10.94 o
  -6   8   4      478.87      467.55     41.20 o
  -5   8   4        6.48       17.91     12.54 o
  -4   8   4      635.29      646.69     42.99 o
  -3   8   4      243.59      252.95      9.62 o
  -2   8   4      952.11      896.25     38.10 o
  -1   8   4     1127.55     1041.18     27.84 o
   0   8   4      181.02      169.38      5.62 o
   1   8   4     2460.25     2302.79     55.17 o
   2   8   4        7.21        9.89      3.40 o
   3   8   4      752.03      692.69     25.03 o
   4   8   4       26.49       20.86      8.02 o
   5   8   4       29.91       32.65     10.32 o
  -7   9   4        1.84       10.75     17.91 o
  -6   9   4      833.73      800.75     63.59 o
  -5   9   4      973.78      943.16     71.66 o
  -4   9   4       43.57       41.73      6.22 o
  -3   9   4     3389.21     3515.91     98.29 o
  -2   9   4     1520.51     1368.31     42.04 o
  -1   9   4      954.44      950.90     27.78 o
   0   9   4     2026.99     1935.27     50.32 o
   1   9   4      210.40      199.71      7.00 o
   2   9   4      445.82      420.22     14.21 o
   3   9   4      930.19      782.61     58.32 o
   4   9   4       16.94       -2.26     15.52 o
   5   9   4      166.10      158.45     15.28 o
  -7  10   4       26.48       40.31     19.71 o
  -6  10   4       62.84       68.97     18.81 o
  -5  10   4       50.56       55.11      6.55 o
  -4  10   4       12.70       14.33      5.96 o
  -3  10   4        2.67        9.88      4.78 o
  -2  10   4       34.49       33.06      4.46 o
  -1  10   4      502.86      497.45     15.63 o
   0  10   4        0.40        0.48      2.57 o
   1  10   4      384.20      357.05     12.40 o
   2  10   4       23.22       19.64      3.97 o
   3  10   4       55.76       57.53     10.72 o
   4  10   4      120.70      101.73     11.05 o
   5  10   4        0.92        0.25      9.98 o
  -7  11   4       59.36       65.39     20.60 o
  -6  11   4      140.95      150.48     23.29 o
  -5  11   4        0.62       -2.12      5.68 o
  -4  11   4       44.02       49.04      9.85 o
  -3  11   4       36.94       37.21      4.66 o
  -2  11   4        2.64        6.88      4.31 o
  -1  11   4        6.24       10.18      3.20 o
   0  11   4        0.93        2.38      3.06 o
   1  11   4       34.90       39.93      4.29 o
   2  11   4        0.47       -2.89      4.16 o
   3  11   4        1.00       -4.33      6.93 o
   4  11   4      112.34       94.21     10.67 o
  -7  12   4        6.44       17.02     20.60 o
  -6  12   4        0.57        7.17     16.12 o
  -5  12   4      132.31      129.72     15.67 o
  -4  12   4      232.67      248.25     11.33 o
  -3  12   4        3.06        7.98      4.63 o
  -2  12   4       19.47       24.31      5.00 o
  -1  12   4      106.08      112.16      6.19 o
   0  12   4       12.08        9.39      3.86 o
   1  12   4       30.92       41.12      4.93 o
   2  12   4      140.58      133.94      8.33 o
   3  12   4       43.29       40.95      8.60 o
   4  12   4        3.83        1.96      8.35 o
  -6  13   4      183.66      162.12     25.97 o
  -5  13   4      220.55      234.67     20.60 o
  -4  13   4       50.10       50.95      5.43 o
  -3  13   4      725.06      757.91     38.31 o
  -2  13   4      135.29      145.33      9.94 o
  -1  13   4        6.46       14.58      4.06 o
   0  13   4      298.42      319.44     13.20 o
   1  13   4      123.38      121.76      8.32 o
   2  13   4      174.68      172.98      9.41 o
   3  13   4      307.83      308.75     17.83 o
   4  13   4        4.85        2.10      9.05 o
  -6  14   4      170.55      145.10     25.08 o
  -5  14   4      129.28      136.33     27.77 o
  -4  14   4      751.18      812.68     29.59 o
  -3  14   4       84.66       71.18     12.15 o
  -2  14   4      507.57      536.78     26.03 o
  -1  14   4     2880.41     2766.10    103.43 o
   0  14   4       43.02       44.44      4.63 o
   1  14   4      945.43      959.28     40.30 o
   2  14   4       70.06       76.63      9.44 o
   3  14   4      118.37      134.05     13.44 o
   4  14   4       94.48      100.20     12.05 o
  -6  15   4       13.10       16.12      8.96 o
  -5  15   4      386.98      400.37     32.24 o
  -4  15   4        0.67        6.40      5.66 o
  -3  15   4      200.24      183.47     16.92 o
  -2  15   4      140.47      164.07     11.67 o
  -1  15   4      616.72      638.90     27.40 o
   0  15   4      184.01      179.24     10.76 o
   1  15   4       83.87       84.67      8.76 o
   2  15   4      107.69      123.61     11.17 o
   3  15   4       87.37       94.49     11.05 o
   4  15   4      125.59      135.38     13.30 o
  -6  16   4       72.82       97.63     14.33 o
  -5  16   4       27.67       41.88      7.45 o
  -4  16   4      740.25      730.63     53.47 o
  -3  16   4      401.36      394.67     20.13 o
  -2  16   4      220.63      257.60     18.92 o
  -1  16   4      988.92      996.46     36.04 o
   0  16   4      175.30      185.32     13.23 o
   1  16   4     1174.76     1175.46     80.54 o
   2  16   4       75.24       90.08     11.10 o
   3  16   4      126.50      140.70     13.50 o
  -5  17   4      369.76      403.68     23.41 o
  -4  17   4       47.26       37.64      8.86 o
  -3  17   4      818.74      812.25     34.65 o
  -2  17   4        2.14       -3.24      6.45 o
  -1  17   4       35.84       46.61      7.07 o
   0  17   4      307.97      299.00     17.73 o
   1  17   4      321.93      247.54     24.41 o
   2  17   4      131.39      137.33     12.43 o
   3  17   4      196.43      216.87     16.75 o
  -5  18   4       76.65       85.27      9.61 o
  -4  18   4       85.93       67.58     14.05 o
  -3  18   4      125.88      138.75     11.67 o
  -2  18   4       24.99       24.36      7.36 o
  -1  18   4        5.92        9.79      7.40 o
   0  18   4       21.13        4.22      7.82 o
   1  18   4       41.79       49.06      6.09 o
   2  18   4       50.70       47.35     12.43 o
   3  18   4       54.53       77.79     15.17 o
  -5  19   4       28.09       35.81      8.44 o
  -4  19   4       29.47       14.46      8.07 o
  -3  19   4       57.20       68.42      9.54 o
  -2  19   4       15.04       20.11      7.88 o
  -1  19   4        1.19       -6.88      6.88 o
   0  19   4       35.67       18.99      8.58 o
   1  19   4       12.86       11.89      8.60 o
   2  19   4        1.48       -7.24     10.14 o
  -4  20   4       42.85       25.96      9.13 o
  -3  20   4       11.64        4.38      8.24 o
  -2  20   4        0.73        2.47      8.09 o
  -1  20   4       98.14       65.06     11.98 o
   0  20   4        0.20       -7.49      7.49 o
   1  20   4        0.71       -5.25      6.21 o
   2  20   4       13.34       -2.69     21.50 o
  -4  21   4        9.98        4.52      8.96 o
  -3  21   4      242.38      214.55     25.24 o
  -2  21   4      429.78      354.52     25.24 o
  -1  21   4       64.48       40.73     11.35 o
   0  21   4      516.59      427.51     45.45 o
   1  21   4       25.39        8.06     19.71 o
   2  21   4       96.85       88.67     29.56 o
  -3  22   4        3.88       -2.37      8.76 o
  -2  22   4      247.79      181.82     26.87 o
  -1  22   4       14.23        1.87     10.32 o
   0  22   4        0.17       -0.83      8.41 o
   1  22   4       37.03        5.37     31.35 o
  -2  23   4      117.50      121.12     15.67 o
  -1  23   4       30.07       27.27     11.83 o
   0  23   4      232.21      257.96     35.83 o
  -7   1   5      256.77      318.23     22.48 o
  -6   1   5        6.33       19.58      9.17 o
  -5   1   5       11.81      -10.30     10.30 o
  -4   1   5      969.55      964.51    127.19 o
  -3   1   5        1.35        3.22      2.74 o
  -2   1   5        6.04       10.36      1.75 o
  -1   1   5       45.69       51.15      3.06 o
   0   1   5       72.98       72.13      3.45 o
   1   1   5       65.69       66.50      3.63 o
   2   1   5        1.12       -1.21      3.77 o
   3   1   5       16.48       13.63      5.59 o
   4   1   5        5.25        6.09      6.74 o
  -7   2   5      105.17      173.54     17.07 o
  -6   2   5      271.22      277.76     21.94 o
  -5   2   5      414.64      257.06     26.87 o
  -4   2   5     1714.12     1759.48    146.89 o
  -3   2   5     1083.38     1126.65     34.20 o
  -2   2   5      509.81      525.42     14.14 o
  -1   2   5     1984.77     1981.80     44.58 o
   0   2   5        0.12        1.70      2.32 o
   1   2   5     2736.81     2760.40     60.31 o
   2   2   5      200.09      199.10      9.33 o
   3   2   5        1.15        6.01      5.69 o
   4   2   5      136.08      149.53     11.10 o
  -7   3   5      286.58      336.79     23.33 o
  -6   3   5       50.60       54.04     17.91 o
  -5   3   5      854.53      516.53     40.31 o
  -4   3   5        1.63       -5.19      7.56 o
  -3   3   5      934.68      922.87     38.92 o
  -2   3   5      591.94      581.70     18.86 o
  -1   3   5       15.63       21.88      3.24 o
   0   3   5      922.83      916.15     18.56 o
   1   3   5      857.45      846.41     19.70 o
   2   3   5      300.13      296.34     11.83 o
   3   3   5      498.21      499.60     19.82 o
   4   3   5       29.81       27.37      7.11 o
  -7   4   5        3.96       18.40      9.76 o
  -6   4   5      283.38      172.87     19.71 o
  -5   4   5      354.33      237.40     17.34 o
  -4   4   5      143.72      136.44     14.64 o
  -3   4   5      786.13      761.13     34.84 o
  -2   4   5       41.89       35.99      2.94 o
  -1   4   5     1732.05     1626.93     44.43 o
   0   4   5        1.07        1.35      1.78 o
   1   4   5      199.54      188.55      7.12 o
   2   4   5       40.56       36.33      5.75 o
   3   4   5      185.60      190.39     11.00 o
   4   4   5      108.48      115.11      8.77 o
  -7   5   5       18.89       24.42      9.90 o
  -6   5   5      264.64      129.87     17.02 o
  -5   5   5     1061.68      741.72     53.74 o
  -4   5   5       24.89       24.71      4.93 o
  -3   5   5     2088.60     2209.98     77.55 o
  -2   5   5     1287.87     1234.13     30.08 o
  -1   5   5      111.07      115.24      5.56 o
   0   5   5     1259.10     1234.42     27.94 o
   1   5   5      578.42      548.70     17.21 o
   2   5   5      324.74      307.47     13.49 o
   3   5   5      897.35      882.20     31.70 o
   4   5   5        0.82       10.49     10.07 o
  -7   6   5       28.86       27.59     21.94 o
  -6   6   5       66.22       21.87     34.93 o
  -5   6   5      247.92      157.04     20.15 o
  -4   6   5      435.27      455.03     26.00 o
  -3   6   5      651.04      661.23     21.77 o
  -2   6   5      758.54      722.72     18.32 o
  -1   6   5     1109.41     1020.18     26.11 o
   0   6   5       42.90       41.82      3.08 o
   1   6   5      538.21      497.35     13.86 o
   2   6   5       56.13       59.26      5.31 o
   3   6   5       48.87       50.97      6.82 o
   4   6   5       10.98        9.34      8.88 o
  -7   7   5      213.80      125.40     17.02 o
  -6   7   5        6.67       25.97     16.12 o
  -5   7   5      281.55      212.53     19.71 o
  -4   7   5        2.51       11.41     10.71 o
  -3   7   5      122.18      123.38      9.11 o
  -2   7   5      315.82      315.13     10.07 o
  -1   7   5      234.62      224.56      9.38 o
   0   7   5       59.10       58.98      3.98 o
   1   7   5        0.42        0.68      3.66 o
   2   7   5       35.48       39.15      5.10 o
   3   7   5        0.45        1.21      5.92 o
   4   7   5       31.14       39.54      9.58 o
  -7   8   5       28.10       32.24     20.60 o
  -6   8   5      179.63      141.29     23.29 o
  -5   8   5       10.69       13.14      8.96 o
  -4   8   5        6.69       11.10      8.74 o
  -3   8   5      170.38      169.82      9.41 o
  -2   8   5      139.18      144.46      6.83 o
  -1   8   5      413.75      376.32     11.86 o
   0   8   5      187.88      176.73      7.52 o
   1   8   5        6.49        4.91      3.77 o
   2   8   5        0.72        1.82      5.45 o
   3   8   5       43.60       40.22      6.28 o
   4   8   5        0.53       -6.13      8.56 o
  -7   9   5        0.95       17.91     19.71 o
  -6   9   5        3.62       14.33     16.12 o
  -5   9   5      178.63      143.13     11.39 o
  -4   9   5      703.56      785.31     32.28 o
  -3   9   5      241.60      264.44     11.81 o
  -2   9   5      679.94      669.74     22.14 o
  -1   9   5      149.45      146.29      8.15 o
   0   9   5      522.68      489.55     16.70 o
   1   9   5       20.50       21.36      4.37 o
   2   9   5      178.38      180.96     13.70 o
   3   9   5       15.26       16.14      5.85 o
   4   9   5        6.79       -1.29     12.97 o
  -7  10   5      255.75      250.79     34.04 o
  -6  10   5      247.90      197.05     27.77 o
  -5  10   5       97.20      123.06     10.71 o
  -4  10   5     1307.12     1448.66     70.26 o
  -3  10   5       27.34       27.14      5.38 o
  -2  10   5      735.78      770.30     25.33 o
  -1  10   5     1031.58      979.09     31.88 o
   0  10   5       22.92       28.60      5.19 o
   1  10   5      344.28      340.04     11.83 o
   2  10   5     1017.12      932.96     38.78 o
   3  10   5       11.74        9.53      8.38 o
   4  10   5      253.13      228.89     27.77 o
  -7  11   5       43.38       51.95     20.60 o
  -6  11   5       54.95       42.99     17.02 o
  -5  11   5      169.78      183.11     13.00 o
  -4  11   5      226.54      285.78     14.37 o
  -3  11   5        6.90        5.49      6.59 o
  -2  11   5     1369.57     1452.70     54.54 o
  -1  11   5        5.65        6.75      5.80 o
   0  11   5      691.06      678.00     24.46 o
   1  11   5       22.03       20.26      4.69 o
   2  11   5      174.30      177.98     10.64 o
   3  11   5       25.25       18.45     12.75 o
   4  11   5        0.25        0.55     10.22 o
  -6  12   5      536.89      430.83     42.10 o
  -5  12   5       27.48       37.93      7.83 o
  -4  12   5      491.58      576.59     25.15 o
  -3  12   5        6.33        7.50      7.34 o
  -2  12   5      132.25      135.98      8.27 o
  -1  12   5      250.63      252.32     14.09 o
   0  12   5      300.54      289.81     11.76 o
   1  12   5      143.45      155.00      9.80 o
   2  12   5      358.02      340.64     15.07 o
   3  12   5       91.98       84.52     10.79 o
  -6  13   5      137.69      138.83     25.08 o
  -5  13   5       82.03      105.02      8.48 o
  -4  13   5       61.79       71.80      6.69 o
  -3  13   5      806.72      850.02     43.07 o
  -2  13   5     1159.86     1240.69     42.45 o
  -1  13   5      130.29      124.71      9.80 o
   0  13   5     1819.52     1841.34     62.29 o
   1  13   5       14.77       20.36      6.19 o
   2  13   5      186.78      193.33     12.75 o
   3  13   5       33.21       26.27      9.72 o
  -6  14   5       73.47       71.66     20.60 o
  -5  14   5        6.16       13.14      5.82 o
  -4  14   5       74.56       80.58      7.90 o
  -3  14   5       88.57       84.05      8.67 o
  -2  14   5        4.27        7.17      6.32 o
  -1  14   5       70.73       86.93      9.93 o
   0  14   5        0.09        3.75      5.88 o
   1  14   5       32.04       25.25      6.49 o
   2  14   5        2.01        0.86      6.08 o
   3  14   5        1.12        2.53      9.72 o
  -5  15   5        0.55       -0.64      6.45 o
  -4  15   5      155.99      172.20     18.10 o
  -3  15   5        6.24       -0.25      6.45 o
  -2  15   5       38.17       46.49      7.88 o
  -1  15   5       58.13       57.03      9.36 o
   0  15   5       12.47       12.80      6.51 o
   1  15   5        5.65        8.59      6.37 o
   2  15   5        2.25       -0.92     11.20 o
   3  15   5        8.34       11.44     10.24 o
  -5  16   5      166.64      205.35     15.43 o
  -4  16   5       50.84       50.71      9.58 o
  -3  16   5      317.88      349.23     18.25 o
  -2  16   5        8.39        9.24      7.53 o
  -1  16   5       28.84       35.91      7.92 o
   0  16   5       41.84       42.61      7.67 o
   1  16   5        5.58        9.68      6.53 o
   2  16   5      122.94      145.58     16.14 o
   3  16   5        2.28        0.51     10.14 o
  -5  17   5      313.72      370.32     26.42 o
  -4  17   5        1.15       -3.50      7.01 o
  -3  17   5      300.91      335.37     18.25 o
  -2  17   5       52.50       60.35      8.71 o
  -1  17   5        6.69       13.27      7.72 o
   0  17   5      375.59      374.52     24.23 o
   1  17   5      107.05      129.60      9.69 o
   2  17   5       81.69      102.67     15.23 o
  -5  18   5        7.90        9.45     15.67 o
  -4  18   5      188.15      210.06     18.24 o
  -3  18   5      193.86      252.33     16.01 o
  -2  18   5       45.86       49.81      8.95 o
  -1  18   5      243.70      281.48     17.00 o
   0  18   5        0.18       -8.32      9.68 o
   1  18   5      235.20      242.76     18.49 o
   2  18   5      130.19      165.03     18.04 o
  -4  19   5       51.79       52.66      9.84 o
  -3  19   5       21.96       29.47      9.35 o
  -2  19   5       69.02       67.15     10.16 o
  -1  19   5        3.86        0.95      8.44 o
   0  19   5       18.68       15.55     10.32 o
   1  19   5       45.89       41.13      8.28 o
  -4  20   5      137.63      145.63     20.39 o
  -3  20   5       80.70      105.83     11.87 o
  -2  20   5      111.16      137.04     12.58 o
  -1  20   5      404.68      424.42     22.16 o
   0  20   5        4.23        0.40     10.55 o
  -3  21   5      181.12      196.84     15.85 o
  -2  21   5       50.77       43.63     10.51 o
  -1  21   5       12.42       10.60     11.35 o
   0  21   5       64.63       50.36     11.92 o
  -2  22   5       28.99       25.38     10.34 o
  -1  22   5        4.24        7.36     11.35 o
  -7   0   6        9.90      -13.44     13.44 o
  -6   0   6      608.82      192.57     25.08 o
  -5   0   6      233.42      177.35     23.29 o
  -4   0   6      393.75      428.17     20.71 o
  -3   0   6      829.61      843.84     37.65 o
  -2   0   6      472.57      497.04     22.70 o
  -1   0   6      323.57      339.24     19.94 o
   0   0   6       22.56       32.59      5.53 o
   1   0   6       25.19       35.49      6.68 o
   2   0   6      279.54      287.72     18.97 o
   3   0   6        5.83        7.11      9.90 o
   4   0   6       30.84       37.62     13.44 o
  -7   1   6       19.01      -10.95     20.60 o
  -6   1   6       10.28      -10.75     10.75 o
  -5   1   6      612.55      462.72     69.42 o
  -4   1   6      255.80      286.75     10.82 o
  -3   1   6      286.50      307.24     11.52 o
  -2   1   6     1615.26     1687.21     53.06 o
  -1   1   6      126.50      114.86      8.75 o
   0   1   6     1591.86     1582.40     41.76 o
   1   1   6       38.48       44.37      5.28 o
   2   1   6       43.95       48.68      7.43 o
   3   1   6       89.19      101.04      9.07 o
   4   1   6       30.36       30.04      9.44 o
  -7   2   6       84.20       44.06     11.70 o
  -6   2   6      150.14       67.45     11.70 o
  -5   2   6      140.38       62.70     16.12 o
  -4   2   6      282.39      314.85     13.78 o
  -3   2   6        8.52       16.52      4.63 o
  -2   2   6       32.62       44.33      6.59 o
  -1   2   6      188.12      179.02      7.41 o
   0   2   6      760.22      754.56     19.86 o
   1   2   6      249.03      264.55     10.63 o
   2   2   6      467.89      478.22     19.23 o
   3   2   6       28.94       24.06      7.19 o
   4   2   6      145.85      137.43     12.88 o
  -7   3   6       93.83       55.47     16.12 o
  -6   3   6      156.39      107.24     13.52 o
  -5   3   6      107.03       72.68     42.55 o
  -4   3   6      942.20     1024.99     87.33 o
  -3   3   6       12.63       18.61      3.24 o
  -2   3   6      189.63      195.24     12.99 o
  -1   3   6       38.46       39.26      4.20 o
   0   3   6      108.08      108.06      5.57 o
   1   3   6       10.01       15.87      5.68 o
   2   3   6       11.95       21.00      6.44 o
   3   3   6        5.30        2.61      7.97 o
   4   3   6        0.38       -4.53      7.86 o
  -7   4   6       66.47       46.53     11.83 o
  -6   4   6        0.25       -0.84     19.71 o
  -5   4   6       99.85       36.72     15.23 o
  -4   4   6       15.46        6.97     15.67 o
  -3   4   6       95.79      102.39      5.94 o
  -2   4   6       74.39       81.54      5.28 o
  -1   4   6        0.74       -1.82      3.59 o
   0   4   6       33.59       31.16      4.34 o
   1   4   6        8.41        8.59      5.68 o
   2   4   6       13.68       18.14      6.58 o
   3   4   6        1.48       -7.32      7.70 o
   4   4   6        1.55       -2.52      7.45 o
  -7   5   6      278.15      218.47     45.68 o
  -6   5   6        0.13        4.30     27.77 o
  -5   5   6       14.81        9.78      7.95 o
  -4   5   6        1.38      -10.24     12.99 o
  -3   5   6       36.54       47.73      6.40 o
  -2   5   6       14.34       19.62      3.72 o
  -1   5   6      418.01      415.42     22.46 o
   0   5   6       47.00       44.92      4.53 o
   1   5   6       90.15       92.49      7.47 o
   2   5   6        4.86        4.66      6.17 o
   3   5   6       20.63       11.05      8.03 o
  -7   6   6       64.85       62.94     27.77 o
  -6   6   6        3.59        3.74     17.91 o
  -5   6   6        6.37        6.61      7.60 o
  -4   6   6      400.49      412.02     32.24 o
  -3   6   6      612.42      612.03     23.27 o
  -2   6   6      879.99      885.22     29.29 o
  -1   6   6     1110.13     1079.02     39.65 o
   0   6   6        8.98        5.96      3.83 o
   1   6   6      232.68      209.06     10.08 o
   2   6   6      235.19      241.36     12.71 o
   3   6   6        0.10       -0.67     14.20 o
  -7   7   6      244.15      219.83     44.78 o
  -6   7   6        9.51        4.48      9.85 o
  -5   7   6      483.44      526.75     30.09 o
  -4   7   6      278.28      255.35     23.24 o
  -3   7   6       97.78       97.27     13.19 o
  -2   7   6      397.38      372.65     15.69 o
  -1   7   6       55.84       57.35      5.81 o
   0   7   6       99.62       96.03      7.21 o
   1   7   6      351.04      323.39     13.03 o
   2   7   6      127.05      115.03      8.85 o
   3   7   6      103.43      100.84     16.98 o
  -7   8   6        0.76       10.10     23.74 o
  -6   8   6      463.74      477.95     28.40 o
  -5   8   6      315.93      366.35     22.59 o
  -4   8   6      120.98      125.86      8.58 o
  -3   8   6      845.38      828.80     41.15 o
  -2   8   6        6.80       10.98      5.36 o
  -1   8   6      433.14      393.94     19.08 o
   0   8   6       57.77       55.57      6.58 o
   1   8   6      182.88      177.60      9.41 o
   2   8   6       75.49       86.18     12.20 o
   3   8   6        5.85       -8.25     16.93 o
  -7   9   6        1.64       15.53     17.91 o
  -6   9   6      145.31      177.81     17.47 o
  -5   9   6      165.90      220.35     16.40 o
  -4   9   6       55.78       66.26      9.29 o
  -3   9   6      611.47      608.51     34.07 o
  -2   9   6      461.23      419.72     20.18 o
  -1   9   6       35.84       36.52      7.14 o
   0   9   6      485.48      467.84     18.75 o
   1   9   6      205.22      185.63      9.70 o
   2   9   6       70.47       60.19     13.26 o
   3   9   6      295.89      278.09     31.57 o
  -6  10   6       52.62       72.09     14.33 o
  -5  10   6       12.38       62.70     17.91 o
  -4  10   6        1.20        7.82      5.30 o
  -3  10   6       56.14       65.88      6.72 o
  -2  10   6       48.72       53.30      7.33 o
  -1  10   6      198.18      185.11     12.57 o
   0  10   6       67.04       65.04      6.89 o
   1  10   6       25.17       22.43      5.73 o
   2  10   6        1.01        4.92      7.72 o
   3  10   6        8.92        4.39      8.68 o
  -6  11   6       97.06      111.78     12.21 o
  -5  11   6       33.09       41.67     12.09 o
  -4  11   6        1.07       14.02      8.94 o
  -3  11   6       17.05       16.00      6.89 o
  -2  11   6        0.34        1.41      6.28 o
  -1  11   6       77.23       91.89     12.33 o
   0  11   6        3.15       -2.99      5.74 o
   1  11   6        1.99        1.18      6.25 o
   2  11   6        4.34       19.58      7.82 o
   3  11   6        0.63        8.27     12.59 o
  -6  12   6       42.81       47.74     14.33 o
  -5  12   6      152.70      187.22     18.16 o
  -4  12   6       52.51       63.43      7.77 o
  -3  12   6       69.58       77.04     15.63 o
  -2  12   6       12.24       19.93      7.33 o
  -1  12   6       31.04       34.93      7.85 o
   0  12   6       61.66       67.24      7.08 o
   1  12   6        7.90        4.54      7.50 o
   2  12   6       10.15       13.17      7.88 o
   3  12   6        4.96       26.23     12.90 o
  -6  13   6       23.20       38.41     12.54 o
  -5  13   6       37.27       48.76      7.69 o
  -4  13   6        2.74        4.60      7.61 o
  -3  13   6       94.57      113.10     10.11 o
  -2  13   6       67.01       83.52      9.23 o
  -1  13   6       81.30       99.91      9.94 o
   0  13   6       71.52       83.00      7.63 o
   1  13   6      131.71      138.01     11.33 o
   2  13   6       28.63       39.20      8.66 o
  -6  14   6       92.61      127.09     13.41 o
  -5  14   6        0.62       -3.58      6.97 o
  -4  14   6      195.70      196.07     15.20 o
  -3  14   6       75.95       73.37      8.92 o
  -2  14   6       43.47       46.73      8.54 o
  -1  14   6      778.40      767.82     33.39 o
   0  14   6        2.15        5.79      7.72 o
   1  14   6      129.85      152.74     13.61 o
   2  14   6       43.22       53.76      8.89 o
  -5  15   6      186.92      233.40     16.47 o
  -4  15   6      156.21      167.11     22.05 o
  -3  15   6       14.60        8.21      7.72 o
  -2  15   6      265.54      314.72     24.36 o
  -1  15   6       15.77       23.77      8.44 o
   0  15   6       54.36       58.88      9.80 o
   1  15   6       38.00       48.80      9.80 o
   2  15   6        0.45       -1.79     16.12 o
  -5  16   6       21.40       25.67      9.17 o
  -4  16   6      277.58      301.85     21.68 o
  -3  16   6      291.81      311.31     17.89 o
  -2  16   6       23.26       34.19      8.71 o
  -1  16   6      272.60      290.06     17.49 o
   0  16   6        2.61        0.06      8.14 o
   1  16   6      124.86      138.64     12.62 o
  -5  17   6       41.52       43.89     14.33 o
  -4  17   6        3.20       -7.73      7.86 o
  -3  17   6       53.64       64.34     10.02 o
  -2  17   6        4.71        7.53      8.40 o
  -1  17   6       20.09       28.87      9.23 o
   0  17   6      133.21      131.92     15.49 o
   1  17   6      184.38      185.57     13.99 o
  -4  18   6        2.66        0.19      8.69 o
  -3  18   6      154.36      183.37     14.30 o
  -2  18   6        8.14        7.89      8.95 o
  -1  18   6        1.03        4.51      9.47 o
   0  18   6        1.09        1.99     11.19 o
   1  18   6       13.54       19.71     13.44 o
  -3  19   6        0.03       -3.08      9.10 o
  -2  19   6        0.26       -0.88      9.13 o
  -1  19   6        6.65        2.25      9.64 o
   0  19   6        0.00        3.13     11.35 o
  -2  20   6       66.37       87.17     11.89 o
  -1  20   6        3.38        3.79      9.64 o
  -7   1   7      133.69       92.01     21.94 o
  -6   1   7       16.66       18.18     10.71 o
  -5   1   7       22.74       33.06     10.07 o
  -4   1   7      691.58      755.44     40.52 o
  -3   1   7       20.73       37.88      8.80 o
  -2   1   7       41.95       45.90      5.27 o
  -1   1   7       46.26       47.93      6.67 o
   0   1   7       11.44        9.83      6.55 o
   1   1   7        3.73       13.72      6.89 o
   2   1   7       13.84       17.04      7.83 o
   3   1   7        7.53       10.56      8.28 o
  -7   2   7        4.91      -19.71     19.71 o
  -6   2   7       36.36        5.62     22.84 o
  -5   2   7       29.17       27.92     14.33 o
  -4   2   7      169.60      185.80     15.68 o
  -3   2   7      200.52      210.49     23.29 o
  -2   2   7       24.73       33.88      4.17 o
  -1   2   7      258.85      233.16     19.14 o
   0   2   7       14.22       17.78      5.82 o
   1   2   7      311.69      320.41     15.20 o
   2   2   7       29.28       47.36      8.40 o
   3   2   7        8.52        8.75      8.36 o
  -7   3   7      106.55       85.36     54.19 o
  -6   3   7       13.11      -10.23     16.12 o
  -5   3   7      125.38      139.46     25.08 o
  -4   3   7       60.21       64.69     10.10 o
  -3   3   7        1.74        7.32      4.42 o
  -2   3   7      152.20      136.98     10.96 o
  -1   3   7      157.33      152.22     10.04 o
   0   3   7       83.10       85.88      7.49 o
   1   3   7      392.75      376.29     16.89 o
   2   3   7       11.66       12.60      7.80 o
   3   3   7       71.56       78.98     10.92 o
  -7   4   7       10.11       -0.16     10.55 o
  -6   4   7      222.67      257.96     25.97 o
  -5   4   7      391.16      387.47     75.24 o
  -4   4   7       13.14        5.64      8.12 o
  -3   4   7      574.69      656.22     44.20 o
  -2   4   7       86.37       97.26     10.96 o
  -1   4   7      229.39      207.29     13.04 o
   0   4   7      153.49      144.80     10.06 o
   1   4   7       46.37       43.82      7.34 o
   2   4   7       55.08       59.01      8.64 o
   3   4   7       13.36       17.91      9.54 o
  -7   5   7        1.50        8.96     11.20 o
  -6   5   7       10.14       -0.24     25.08 o
  -5   5   7       19.19       13.97     13.88 o
  -4   5   7        5.23        0.79     13.88 o
  -3   5   7       62.77       85.67      7.66 o
  -2   5   7      378.11      353.33     21.21 o
  -1   5   7       10.96        8.53      5.92 o
   0   5   7      197.38      194.68     13.66 o
   1   5   7      129.16      130.10      9.82 o
   2   5   7       20.12       22.23      8.01 o
  -6   6   7       45.92       38.39      9.76 o
  -5   6   7      282.49      303.64     26.87 o
  -4   6   7      141.42       99.42     19.71 o
  -3   6   7      183.87      201.26     12.58 o
  -2   6   7       81.91       66.42      7.92 o
  -1   6   7       80.68       67.94      7.37 o
   0   6   7        1.55       -3.10      6.40 o
   1   6   7       10.87       11.69      7.03 o
   2   6   7       43.05       48.65      8.52 o
  -6   7   7        0.03        5.85     11.64 o
  -5   7   7       58.68       56.89     30.90 o
  -4   7   7       47.28       34.75     13.44 o
  -3   7   7      169.58      169.06     11.65 o
  -2   7   7        2.74        5.09      6.84 o
  -1   7   7      255.01      235.07     15.13 o
   0   7   7        2.03       -0.78      6.58 o
   1   7   7        6.75        0.24      6.98 o
   2   7   7        1.16        2.60      7.41 o
  -6   8   7       55.36       78.70     11.39 o
  -5   8   7       10.69       11.24      9.09 o
  -4   8   7       14.33       17.82     11.84 o
  -3   8   7        3.29        8.76      7.23 o
  -2   8   7      193.07      202.17     13.57 o
  -1   8   7        2.84       -1.38      6.80 o
   0   8   7      106.93      106.03      9.11 o
   1   8   7        0.02       -6.73      6.73 o
   2   8   7        0.16       -8.51      8.52 o
  -6   9   7       47.34       74.47     23.74 o
  -5   9   7      104.49      103.00     21.50 o
  -4   9   7      344.80      378.53     20.79 o
  -3   9   7       77.61       66.59     11.54 o
  -2   9   7      113.18      117.71     10.27 o
  -1   9   7        6.76       13.49      7.86 o
   0   9   7       13.17        7.59      6.70 o
   1   9   7        1.92       -2.69      7.14 o
   2   9   7        0.22        5.17      9.19 o
  -6  10   7        3.44       15.25     17.02 o
  -5  10   7        1.13       22.39     14.78 o
  -4  10   7       27.12       25.14      7.01 o
  -3  10   7       24.07       -6.09      9.88 o
  -2  10   7        2.42        2.94      7.19 o
  -1  10   7      239.70      231.46     15.19 o
   0  10   7       26.60       30.87      7.44 o
   1  10   7       64.80       74.76      9.87 o
   2  10   7      181.25      191.44     14.66 o
  -6  11   7      136.55      214.97     30.45 o
  -5  11   7      111.06      147.40     20.15 o
  -4  11   7      232.36      274.52     15.70 o
  -3  11   7       11.58       -0.22      7.20 o
  -2  11   7      373.81      436.39     30.45 o
  -1  11   7       62.52       63.60      9.58 o
   0  11   7        9.22       12.23      6.95 o
   1  11   7       19.12        5.82      8.67 o
   2  11   7       16.69       13.90      9.58 o
  -5  12   7        3.33        0.00     11.64 o
  -4  12   7       13.61       24.05      8.53 o
  -3  12   7       29.10       28.38      8.24 o
  -2  12   7       60.90       90.48     10.46 o
  -1  12   7       60.91       75.21     12.66 o
   0  12   7      327.63      322.15     15.10 o
   1  12   7       15.67       12.15      8.76 o
  -5  13   7        8.26       10.60      7.29 o
  -4  13   7       42.83       46.93     10.07 o
  -3  13   7      149.09      169.53     13.27 o
  -2  13   7      133.30      162.66     20.18 o
  -1  13   7       14.84       21.02      8.88 o
   0  13   7      183.96      161.75     15.92 o
   1  13   7        6.64        0.90     10.13 o
  -5  14   7       21.39       21.99      8.39 o
  -4  14   7        0.12       -3.09      8.53 o
  -3  14   7      125.61      127.03     11.87 o
  -2  14   7       41.93       51.13      9.94 o
  -1  14   7        1.22        1.51      8.90 o
   0  14   7       31.10       37.11      9.87 o
   1  14   7        6.10        4.16      9.80 o
  -4  15   7       72.67       67.99     13.88 o
  -3  15   7        3.19        6.99      8.76 o
  -2  15   7        2.89        5.46      8.95 o
  -1  15   7       27.27       37.53     10.11 o
   0  15   7        1.83        0.23      9.62 o
  -4  16   7        0.36       -7.73      8.60 o
  -3  16   7      153.82      175.43     14.09 o
  -2  16   7        0.69       -5.23      9.10 o
  -1  16   7        1.35        0.00      9.65 o
   0  16   7        0.60       -0.74      9.62 o
  -3  17   7        4.33        7.46      9.13 o
  -2  17   7       12.82        3.33      9.80 o
  -1  17   7        5.95       11.76     10.51 o
  -6   0   8      103.65      149.58     22.39 o
  -5   0   8      235.52      276.77     29.56 o
  -4   0   8        7.63       21.50     14.33 o
  -3   0   8      410.97      395.00     35.83 o
  -2   0   8      360.54      360.07     34.04 o
  -1   0   8      108.92       75.63     27.32 o
   0   0   8       86.17      110.98     14.53 o
   1   0   8        0.76       12.40     13.44 o
  -6   1   8       58.46       82.92     13.52 o
  -5   1   8       96.57      122.03     14.24 o
  -4   1   8       54.83       83.31     11.98 o
  -3   1   8        1.55       -0.77      8.80 o
  -2   1   8       87.65      115.54     12.54 o
  -1   1   8        0.80       -4.78      8.09 o
   0   1   8       58.71       70.58      9.36 o
   1   1   8       16.04       27.21      9.11 o
  -6   2   8        0.44       -0.68     10.55 o
  -5   2   8        6.37       22.58     10.55 o
  -4   2   8        4.05       25.97     15.23 o
  -3   2   8        1.32        0.46      9.17 o
  -2   2   8       25.79       26.36      7.85 o
  -1   2   8       17.29       13.07      7.34 o
   0   2   8      149.09      135.38     11.28 o
   1   2   8       21.00       22.74      8.96 o
  -6   3   8       33.36       29.53     11.10 o
  -5   3   8        0.46        9.17     10.10 o
  -4   3   8      233.82      300.06     32.24 o
  -3   3   8       15.32       21.50     12.54 o
  -2   3   8       27.50       19.65      7.97 o
  -1   3   8       43.28       37.25      7.92 o
   0   3   8       79.43       70.93      9.56 o
   1   3   8        9.43       12.99      8.87 o
  -6   4   8       16.11       19.07     10.75 o
  -5   4   8       32.64       48.86     11.10 o
  -4   4   8       64.47       72.40     16.57 o
  -3   4   8        0.16        4.31      6.10 o
  -2   4   8       11.91       -2.76      7.24 o
  -1   4   8       10.54       10.30      7.13 o
   0   4   8        5.16        2.87      9.42 o
   1   4   8        9.53       12.99      8.36 o
  -6   5   8        0.32       -3.79     10.27 o
  -5   5   8        4.32        3.20      9.76 o
  -4   5   8       19.44       22.57     10.43 o
  -3   5   8       69.75       91.39     16.25 o
  -2   5   8       30.52       22.07      9.85 o
  -1   5   8      163.09      163.35     10.97 o
   0   5   8        8.41        3.63      9.09 o
   1   5   8       13.68       18.40      8.50 o
  -6   6   8       16.74        9.93     19.26 o
  -5   6   8       19.09        2.69     17.02 o
  -4   6   8       10.75       11.97      9.76 o
  -3   6   8       40.05       43.77      8.15 o
  -2   6   8       76.29       66.27     11.07 o
  -1   6   8       28.38       31.43      6.80 o
   0   6   8        3.96       -2.55      9.05 o
   1   6   8        0.37        5.00      8.20 o
  -5   7   8       30.93       19.19     14.33 o
  -4   7   8      155.22      139.58     15.05 o
  -3   7   8       17.71       31.03      8.38 o
  -2   7   8      128.19      134.66     15.48 o
  -1   7   8       83.87       95.14     11.33 o
   0   7   8        1.35        6.42      9.30 o
   1   7   8       85.17       87.25     10.02 o
  -5   8   8      153.39      134.39     31.80 o
  -4   8   8        1.39       -9.44      9.44 o
  -3   8   8      271.16      271.28     19.31 o
  -2   8   8       24.10       19.41      8.67 o
  -1   8   8       32.65       46.91      9.75 o
   0   8   8       52.66       60.46     10.70 o
   1   8   8        0.02        8.23     10.15 o
  -5   9   8        2.39      -13.88     13.88 o
  -4   9   8       16.26       11.85      8.82 o
  -3   9   8       15.58       17.47      9.50 o
  -2   9   8       24.30       18.56      9.02 o
  -1   9   8        1.00       10.18      9.22 o
   0   9   8       23.92       22.97      9.54 o
  -5  10   8       17.90       18.96     10.93 o
  -4  10   8        2.74       -4.86      7.95 o
  -3  10   8       18.91       13.38     15.67 o
  -2  10   8       46.71       42.09      9.83 o
  -1  10   8       20.97       24.72     13.85 o
   0  10   8       31.68       27.09      9.23 o
  -5  11   8       33.00       38.51     15.23 o
  -4  11   8        0.70       -2.69      8.16 o
  -3  11   8        2.87       -2.23     10.44 o
  -2  11   8        0.46        3.49      8.90 o
  -1  11   8       51.95       60.96     10.90 o
   0  11   8        1.01       -0.02     12.05 o
  -4  12   8        5.98       -1.73      9.44 o
  -3  12   8       32.12       28.97      9.47 o
  -2  12   8       13.56       17.01      9.31 o
  -1  12   8        5.82       -0.97      9.54 o
   0  12   8       33.15       30.08     14.78 o
  -4  13   8        0.69       -2.27     10.07 o
  -3  13   8        2.07       -8.48      8.95 o
  -2  13   8        2.12       -5.73      9.19 o
  -1  13   8       49.81       48.79     10.99 o
  -3  14   8        3.18       -3.82      9.28 o
  -2  14   8        2.39        2.10      9.62 o
  -5   1   9        8.56       40.07     11.98 o
  -4   1   9      189.82      178.80     17.41 o
  -3   1   9        2.81        0.33     10.44 o
  -2   1   9       14.48       17.02      9.44 o
  -1   1   9       16.92      -12.99     12.99 o
   0   1   9        2.62        2.28      9.28 o
  -5   2   9        0.66       17.02     17.02 o
  -4   2   9        0.24       -0.90     13.44 o
  -3   2   9        5.89       -4.50     10.55 o
  -2   2   9        1.25       -5.78      9.80 o
  -1   2   9        2.73      -11.60     11.60 o
  -5   3   9        2.81        6.27     18.81 o
  -4   3   9       12.81        9.85     14.33 o
  -3   3   9       16.09       12.44     11.19 o
  -2   3   9        2.33      -10.42     11.20 o
  -1   3   9       58.30       53.82     10.79 o
  -5   4   9       55.62       60.91     16.12 o
  -4   4   9        1.10        5.37     14.33 o
  -3   4   9       78.05       87.62     13.99 o
  -2   4   9       53.03       42.10     12.03 o
  -1   4   9        6.45        3.85      8.85 o
  -4   5   9        4.84        2.32     11.40 o
  -3   5   9        7.14       11.41      8.12 o
  -2   5   9       36.60       25.25     21.05 o
  -1   5   9        2.11       -6.08      7.83 o
  -4   6   9       14.58        2.83     11.59 o
  -3   6   9        6.31        7.20      9.25 o
  -2   6   9        0.26       -6.72     10.30 o
  -1   6   9        0.06       11.48     14.33 o
  -4   7   9       34.02       27.36     13.26 o
  -3   7   9       29.17       31.30     10.71 o
  -2   7   9       22.53       21.05     12.03 o
  -1   7   9       38.44       45.80     13.74 o
  -3   8   9       22.22       25.76     10.71 o
  -2   8   9       29.23       34.02     10.27 o
  -3   9   9        4.34        1.00     10.71 o
 
